# Supplementary material for: trans-Dichlorido(1,4,8,11-tetra­azacyclo­tetra­deca­ne)manganese(III) tetra­fluorido­borate
Source: Acta Crystallogr Sect E Struct Rep Online. 2010 Feb 6;66(Pt 3):m265–6. doi: 10.1107/S1600536810004058 (PMC2983670; doi:10.1107/S1600536810004058)
Supplement: Supplementary file 1 [file e-66-0m265-sup1.cif]

##############################################################################
###                                                                        ###
###        Electronic paper (Acta Crystallographica Section E)             ###
###                                                                        ###
##############################################################################
#                                                                            #
# This CIF contains the data in a paper accepted for publication in Acta     #
# Crystallographica Section E. It conforms to the requirements of Notes      #
# for Authors for Section E, and has been peer reviewed under the auspices   #
# of the IUCr Commission on Journals.                                        #
#                                                                            #
# Full details of the Crystallographic Information File format               #
# are given in the paper "The Crystallographic Information File (CIF):       #
# a New Standard Archive File for Crystallography" by S. R. Hall, F. H.      #
# Allen and I. D. Brown [Acta Cryst. (1991), A47, 655-685].                  #
#                                                                            #
# The current version of the core CIF dictionary is obtainable from          #
# ftp://ftp.iucr.org/pub/cif_core.dic. The current version number is 2.4.    #
#                                                                            #
# Software is freely available for graphical display of the structure(s) in  #
# this CIF.  For information consult the CIF home page http://www.iucr.org/  #
# cif/home.html                                                              #
#                                                                            #
# This file may be used for bona fide research purposes within the           #
# scientific community so long as proper attribution is given to the journal # 
# article from which it was obtained.                                        #
#                                                                            #
##############################################################################
                                             
data_I
_audit_creation_method     SHELXL-97
_chemical_name_systematic
;
<i>trans</i>-Dichlorido(1,4,8,11-tetraazacyclotetradecane)manganese(III)
tetrafluoridoborate
;
_chemical_name_common     ?
_chemical_formula_moiety     'C10 H24 Cl2 Mn N4 +, B F4 -'
_chemical_formula_sum     'C10 H24 B Cl2 F4 Mn N4 '
_chemical_formula_iupac     '[Mn Cl2 (C10 H24 N4)] B F4'
_chemical_formula_weight     412.98
_chemical_melting_point     ?
_symmetry_cell_setting     orthorhombic
_symmetry_space_group_name_H-M     'P 21 21 21'
_symmetry_space_group_name_Hall     'P 2ac 2ab'
loop_
    _symmetry_equiv_pos_as_xyz
    'x, y, z'
    '-x+1/2, -y, z+1/2'
    'x+1/2, -y+1/2, -z'
    '-x, y+1/2, -z+1/2'
_cell_length_a     6.5660(3)
_cell_length_b     13.3760(2)
_cell_length_c     19.5846(3)
_cell_angle_alpha     90.00
_cell_angle_beta     90.00
_cell_angle_gamma     90.00
_cell_volume     1720.05(9)
_cell_formula_units_Z     4
_cell_measurement_reflns_used     25
_cell_measurement_theta_min     10
_cell_measurement_theta_max     15
_cell_measurement_temperature     298(2)
_exptl_crystal_description     prism
_exptl_crystal_colour     green
_exptl_crystal_size_max     0.40
_exptl_crystal_size_mid     0.40
_exptl_crystal_size_min     0.20
_exptl_crystal_density_diffrn     1.59
_exptl_crystal_density_meas     ?
_exptl_crystal_density_method     'not measured'
_exptl_crystal_F_000     848
_exptl_absorpt_coefficient_mu     1.116
_exptl_absorpt_correction_type     psi-scan
_exptl_absorpt_process_details
;
(North <i>et al.</i>,  1968)
;
_exptl_absorpt_correction_T_min     0.6740
_exptl_absorpt_correction_T_max     0.8144
_exptl_special_details
;Absorption correction:
Number of psi-scan sets used was   5
Theta correction was applied.
Averaged transmission function was used.
No Fourier smoothing was applied.
;
_diffrn_ambient_temperature     298(2)
_diffrn_radiation_type     MoK\a
_diffrn_radiation_wavelength     0.71073
_diffrn_radiation_source     'fine-focus sealed tube'
_diffrn_radiation_monochromator     graphite
_diffrn_measurement_device_type     'Enraf--Nonius CAD-4'
_diffrn_measurement_method     'non-profiled omega/2theta scans'
_diffrn_detector_area_resol_mean     ?
_diffrn_reflns_number     3013
_diffrn_reflns_av_R_equivalents     0.0196
_diffrn_reflns_av_sigmaI/netI     0.0303
_diffrn_reflns_theta_min     2.08
_diffrn_reflns_theta_max     26.97
_diffrn_reflns_theta_full     26.97
_diffrn_measured_fraction_theta_max     0.997
_diffrn_measured_fraction_theta_full     0.997
_diffrn_reflns_limit_h_min     -8
_diffrn_reflns_limit_h_max     2
_diffrn_reflns_limit_k_min     -1
_diffrn_reflns_limit_k_max     17
_diffrn_reflns_limit_l_min     -1
_diffrn_reflns_limit_l_max     24
_diffrn_standards_number     2
_diffrn_standards_interval_count     ?
_diffrn_standards_interval_time     120
_diffrn_standards_decay_%     3
loop_
    _diffrn_standard_refln_index_h
    _diffrn_standard_refln_index_k
    _diffrn_standard_refln_index_l
    2 2 12
    2 1 10
_refine_special_details
;
Refinement of <i>F</i>^2^ against ALL reflections. The weighted <i>R</i>-factor
<i>wR</i> and goodness of fit <i>S</i> are based on <i>F</i>^2^, conventional
<i>R</i>-factors <i>R</i> are based on <i>F</i>, with <i>F</i> set to zero for
negative <i>F</i>^2^. The threshold expression of <i>F</i>^2^ >
\s(<i>F</i>^2^) is used only for calculating <i>R</i>-factors(gt) <i>etc</i>.
and is not relevant to the choice of reflections for refinement.
<i>R</i>-factors based on <i>F</i>^2^ are statistically about twice as large
as those based on <i>F</i>, and <i>R</i>- factors based on ALL data will be
even larger.
;
_reflns_number_total     2735
_reflns_number_gt     2442
_reflns_threshold_expression     I>2\s(I)
_refine_ls_structure_factor_coef     Fsqd
_refine_ls_matrix_type     full
_refine_ls_R_factor_all     0.0412
_refine_ls_R_factor_gt     0.0343
_refine_ls_wR_factor_gt     0.0928
_refine_ls_wR_factor_ref     0.0972
_refine_ls_goodness_of_fit_ref     1.045
_refine_ls_restrained_S_all     1.045
_refine_ls_number_reflns     2735
_refine_ls_number_parameters     199
_refine_ls_number_restraints     0
_refine_ls_hydrogen_treatment     constr
_refine_ls_weighting_scheme     calc
_refine_ls_weighting_details
         'calc w=1/[\s^2^(Fo^2^)+(0.0545P)^2^+1.0781P] where P=(Fo^2^+2Fc^2^)/3'
_atom_sites_solution_hydrogens     geom
_atom_sites_solution_primary     direct
_atom_sites_solution_secondary     difmap
_refine_ls_shift/su_max     0.000
_refine_ls_shift/su_mean     0.000
_refine_diff_density_max     0.703
_refine_diff_density_min     -0.498
_refine_ls_extinction_method     none
_refine_ls_extinction_coef     ?
_refine_ls_abs_structure_details     'Flack (1983), 569 Friedel pairs'
_refine_ls_abs_structure_Flack     0.00(3)
loop_
    _atom_type_symbol
    _atom_type_description
    _atom_type_scat_dispersion_real
    _atom_type_scat_dispersion_imag
    _atom_type_scat_source
    'C' 'C' 0.0033 0.0016
                         'International Tables Vol C Tables 4.2.6.8 and 6.1.1.4'
    'H' 'H' 0.0000 0.0000
                         'International Tables Vol C Tables 4.2.6.8 and 6.1.1.4'
    'Cl' 'Cl' 0.1484 0.1585
                         'International Tables Vol C Tables 4.2.6.8 and 6.1.1.4'
    'N' 'N' 0.0061 0.0033
                         'International Tables Vol C Tables 4.2.6.8 and 6.1.1.4'
    'Mn' 'Mn' 0.3368 0.7283
                         'International Tables Vol C Tables 4.2.6.8 and 6.1.1.4'
    'B' 'B' 0.0013 0.0007
                         'International Tables Vol C Tables 4.2.6.8 and 6.1.1.4'
    'F' 'F' 0.0171 0.0103
                         'International Tables Vol C Tables 4.2.6.8 and 6.1.1.4'
_computing_data_collection     'CAD-4 EXPRESS (Enraf--Nonius, 1994)'
_computing_cell_refinement     'CAD-4 EXPRESS (Enraf--Nonius, 1994)'
_computing_data_reduction     'XCAD4 (Harms & Wocadlo, 1995)'
_computing_structure_solution     'SHELXS97 (Sheldrick, 2008)'
_computing_structure_refinement     'SHELXL97 (Sheldrick, 2008)'
_computing_molecular_graphics     'ORTEP-3 for Windows (Farrugia, 1997)'
_computing_publication_material     'WinGX (Farrugia, 1999)'
loop_
    _atom_site_type_symbol
    _atom_site_label
    _atom_site_fract_x
    _atom_site_fract_y
    _atom_site_fract_z
    _atom_site_U_iso_or_equiv
    _atom_site_adp_type
    _atom_site_calc_flag
    _atom_site_refinement_flags
    _atom_site_occupancy
    _atom_site_disorder_assembly
    _atom_site_disorder_group
    Mn Mn 0.77998(8) 0.47206(4) 0.37355(2) 0.02124(13) Uani d . 1 . .
    Cl Cl1 1.08555(14) 0.57065(7) 0.33104(5) 0.0340(2) Uani d . 1 . .
    Cl Cl2 0.47956(13) 0.37068(8) 0.41610(5) 0.0350(2) Uani d . 1 . .
    C C1 0.6089(7) 0.4243(3) 0.24327(19) 0.0355(9) Uani d . 1 . .
    H H1A 0.4871 0.3929 0.2613 0.043 Uiso calc R 1 . .
    H H1B 0.6247 0.4045 0.1959 0.043 Uiso calc R 1 . .
    C C2 0.5915(7) 0.5364(3) 0.24847(18) 0.0347(9) Uani d . 1 . .
    H H2A 0.4700 0.5592 0.2251 0.042 Uiso calc R 1 . .
    H H2B 0.7089 0.5679 0.2275 0.042 Uiso calc R 1 . .
    C C3 0.6006(7) 0.6724(3) 0.3358(2) 0.0337(9) Uani d . 1 . .
    H H3A 0.4972 0.7077 0.3099 0.040 Uiso calc R 1 . .
    H H3B 0.7328 0.6948 0.3198 0.040 Uiso calc R 1 . .
    C C4 0.5780(7) 0.6979(3) 0.4115(2) 0.0401(10) Uani d . 1 . .
    H H4A 0.4539 0.6674 0.4284 0.048 Uiso calc R 1 . .
    H H4B 0.5633 0.7698 0.4160 0.048 Uiso calc R 1 . .
    C C5 0.7560(7) 0.6637(3) 0.4564(2) 0.0393(9) Uani d . 1 . .
    H H5A 0.8826 0.6880 0.4371 0.047 Uiso calc R 1 . .
    H H5B 0.7413 0.6927 0.5016 0.047 Uiso calc R 1 . .
    C C6 0.9408(7) 0.5187(4) 0.50530(19) 0.0403(10) Uani d . 1 . .
    H H6A 0.9178 0.5363 0.5527 0.048 Uiso calc R 1 . .
    H H6B 1.0654 0.5508 0.4903 0.048 Uiso calc R 1 . .
    C C7 0.9609(7) 0.4063(4) 0.4985(2) 0.0409(11) Uani d . 1 . .
    H H7A 1.0804 0.3831 0.5230 0.049 Uiso calc R 1 . .
    H H7B 0.8420 0.3736 0.5176 0.049 Uiso calc R 1 . .
    C C8 0.9738(7) 0.2730(3) 0.4095(2) 0.0405(10) Uani d . 1 . .
    H H8A 0.8453 0.2457 0.4252 0.049 Uiso calc R 1 . .
    H H8B 1.0824 0.2398 0.4343 0.049 Uiso calc R 1 . .
    C C9 0.9975(8) 0.2522(3) 0.3335(3) 0.0445(11) Uani d . 1 . .
    H H9A 1.0221 0.1813 0.3273 0.053 Uiso calc R 1 . .
    H H9B 1.1168 0.2876 0.3171 0.053 Uiso calc R 1 . .
    C C10 0.8144(7) 0.2825(3) 0.2895(2) 0.0388(10) Uani d . 1 . .
    H H10A 0.8304 0.2544 0.2442 0.047 Uiso calc R 1 . .
    H H10B 0.6914 0.2546 0.3093 0.047 Uiso calc R 1 . .
    N N1 0.7920(5) 0.3928(2) 0.28397(15) 0.0283(6) Uani d . 1 . .
    H H1 0.9032 0.4152 0.2609 0.034 Uiso calc R 1 . .
    N N2 0.5806(5) 0.5632(2) 0.32309(14) 0.0245(6) Uani d . 1 . .
    H H2 0.4538 0.5456 0.3375 0.029 Uiso calc R 1 . .
    N N3 0.7654(5) 0.5538(2) 0.46247(14) 0.0294(7) Uani d . 1 . .
    H H3 0.6498 0.5344 0.4844 0.035 Uiso calc R 1 . .
    N N4 0.9798(5) 0.3817(2) 0.42444(16) 0.0271(7) Uani d . 1 . .
    H H4 1.1063 0.4026 0.4118 0.032 Uiso calc R 1 . .
    F F1 1.2555(6) 0.4764(4) 0.62517(17) 0.0960(13) Uani d . 1 . .
    F F2 1.5921(6) 0.4961(3) 0.62145(19) 0.0869(12) Uani d . 1 . .
    F F3 1.3893(6) 0.5936(3) 0.55560(14) 0.0730(10) Uani d . 1 . .
    F F4 1.3937(9) 0.6116(3) 0.67105(19) 0.1155(18) Uani d . 1 . .
    B B1 1.4102(9) 0.5490(5) 0.6183(3) 0.0480(13) Uani d . 1 . .
loop_
    _atom_site_aniso_label
    _atom_site_aniso_U_11
    _atom_site_aniso_U_22
    _atom_site_aniso_U_33
    _atom_site_aniso_U_12
    _atom_site_aniso_U_13
    _atom_site_aniso_U_23
    Mn 0.0161(2) 0.0242(2) 0.0234(2) 0.0004(2) -0.0017(2) 0.0004(2)
    Cl1 0.0189(4) 0.0365(5) 0.0467(5) -0.0043(4) 0.0023(4) 0.0101(4)
    Cl2 0.0190(4) 0.0414(5) 0.0445(5) -0.0054(4) 0.0022(4) 0.0095(4)
    C1 0.033(2) 0.046(2) 0.0278(17) -0.005(2) -0.0042(17) -0.0046(18)
    C2 0.032(2) 0.044(2) 0.0276(17) 0.000(2) -0.0093(17) 0.0073(17)
    C3 0.030(2) 0.0259(18) 0.045(2) 0.0040(18) -0.002(2) 0.0064(16)
    C4 0.034(2) 0.0282(19) 0.058(2) 0.0078(19) 0.001(2) -0.0099(18)
    C5 0.037(2) 0.0372(19) 0.044(2) -0.002(2) -0.002(2) -0.0129(17)
    C6 0.034(2) 0.060(3) 0.0263(18) -0.005(2) -0.0107(17) -0.004(2)
    C7 0.031(2) 0.056(3) 0.035(2) -0.004(2) -0.0072(18) 0.015(2)
    C8 0.032(2) 0.030(2) 0.059(3) 0.0023(19) -0.001(2) 0.015(2)
    C9 0.040(2) 0.028(2) 0.066(3) 0.004(2) 0.004(2) -0.006(2)
    C10 0.035(2) 0.0306(19) 0.051(2) -0.0004(19) 0.003(2) -0.0123(17)
    N1 0.0253(15) 0.0300(14) 0.0295(13) -0.0021(15) 0.0012(15) -0.0027(11)
    N2 0.0179(13) 0.0265(14) 0.0291(14) -0.0010(13) 0.0000(13) 0.0033(12)
    N3 0.0212(15) 0.0399(16) 0.0271(12) -0.0027(15) 0.0024(13) -0.0055(12)
    N4 0.0179(13) 0.0304(16) 0.0330(15) -0.0017(14) -0.0018(13) 0.0075(13)
    F1 0.069(2) 0.143(4) 0.076(2) -0.037(3) -0.004(2) 0.026(2)
    F2 0.0534(19) 0.094(3) 0.113(3) 0.0194(19) -0.014(2) 0.024(2)
    F3 0.065(2) 0.102(3) 0.0516(15) 0.001(2) -0.0040(16) 0.0232(17)
    F4 0.166(5) 0.104(3) 0.076(2) 0.041(4) -0.031(3) -0.028(2)
    B1 0.043(3) 0.065(3) 0.036(2) 0.011(3) -0.009(2) 0.004(2)
_geom_special_details
;
All e.s.d.'s (except the e.s.d. in the dihedral angle between two l.s. planes)
are estimated using the full covariance matrix. The cell e.s.d.'s are taken
into account individually in the estimation of e.s.d.'s in distances, angles
and torsion angles; correlations between e.s.d.'s in cell parameters are only
used when they are defined by crystal symmetry. An approximate (isotropic)
treatment of cell e.s.d.'s is used for estimating e.s.d.'s involving l.s.
planes.
;
loop_
    _geom_bond_atom_site_label_1
    _geom_bond_atom_site_label_2
    _geom_bond_site_symmetry_2
    _geom_bond_distance
    _geom_bond_publ_flag
    Mn N2 . 2.043(3) ?
    Mn N4 . 2.043(3) ?
    Mn N1 . 2.052(3) ?
    Mn N3 . 2.059(3) ?
    Mn Cl2 . 2.5346(10) ?
    Mn Cl1 . 2.5412(10) ?
    C1 N1 . 1.503(5) ?
    C1 C2 . 1.506(6) ?
    C1 H1A . 0.9700 ?
    C1 H1B . 0.9700 ?
    C2 N2 . 1.506(4) ?
    C2 H2A . 0.9700 ?
    C2 H2B . 0.9700 ?
    C3 N2 . 1.488(5) ?
    C3 C4 . 1.529(6) ?
    C3 H3A . 0.9700 ?
    C3 H3B . 0.9700 ?
    C4 C5 . 1.532(6) ?
    C4 H4A . 0.9700 ?
    C4 H4B . 0.9700 ?
    C5 N3 . 1.476(5) ?
    C5 H5A . 0.9700 ?
    C5 H5B . 0.9700 ?
    C6 N3 . 1.500(5) ?
    C6 C7 . 1.516(6) ?
    C6 H6A . 0.9700 ?
    C6 H6B . 0.9700 ?
    C7 N4 . 1.492(5) ?
    C7 H7A . 0.9700 ?
    C7 H7B . 0.9700 ?
    C8 N4 . 1.484(5) ?
    C8 C9 . 1.521(7) ?
    C8 H8A . 0.9700 ?
    C8 H8B . 0.9700 ?
    C9 C10 . 1.533(6) ?
    C9 H9A . 0.9700 ?
    C9 H9B . 0.9700 ?
    C10 N1 . 1.486(5) ?
    C10 H10A . 0.9700 ?
    C10 H10B . 0.9700 ?
    N1 H1 . 0.9100 ?
    N2 H2 . 0.9100 ?
    N3 H3 . 0.9100 ?
    N4 H4 . 0.9100 ?
    F1 B1 . 1.412(7) ?
    F2 B1 . 1.389(7) ?
    F3 B1 . 1.373(6) ?
    F4 B1 . 1.333(7) ?
loop_
    _geom_angle_atom_site_label_1
    _geom_angle_atom_site_label_2
    _geom_angle_atom_site_label_3
    _geom_angle_site_symmetry_1
    _geom_angle_site_symmetry_3
    _geom_angle
    _geom_angle_publ_flag
    N2 Mn N4 . . 179.62(14) ?
    N2 Mn N1 . . 85.38(12) ?
    N4 Mn N1 . . 94.96(13) ?
    N2 Mn N3 . . 93.58(12) ?
    N4 Mn N3 . . 86.07(13) ?
    N1 Mn N3 . . 178.93(13) ?
    N2 Mn Cl2 . . 88.83(9) ?
    N4 Mn Cl2 . . 91.32(9) ?
    N1 Mn Cl2 . . 91.98(10) ?
    N3 Mn Cl2 . . 88.27(9) ?
    N2 Mn Cl1 . . 92.17(9) ?
    N4 Mn Cl1 . . 87.68(9) ?
    N1 Mn Cl1 . . 87.58(10) ?
    N3 Mn Cl1 . . 92.20(9) ?
    Cl2 Mn Cl1 . . 178.87(4) ?
    N1 C1 C2 . . 107.7(3) ?
    N1 C1 H1A . . 110.2 ?
    C2 C1 H1A . . 110.2 ?
    N1 C1 H1B . . 110.2 ?
    C2 C1 H1B . . 110.2 ?
    H1A C1 H1B . . 108.5 ?
    C1 C2 N2 . . 107.8(3) ?
    C1 C2 H2A . . 110.1 ?
    N2 C2 H2A . . 110.1 ?
    C1 C2 H2B . . 110.1 ?
    N2 C2 H2B . . 110.1 ?
    H2A C2 H2B . . 108.5 ?
    N2 C3 C4 . . 111.9(3) ?
    N2 C3 H3A . . 109.2 ?
    C4 C3 H3A . . 109.2 ?
    N2 C3 H3B . . 109.2 ?
    C4 C3 H3B . . 109.2 ?
    H3A C3 H3B . . 107.9 ?
    C3 C4 C5 . . 114.6(4) ?
    C3 C4 H4A . . 108.6 ?
    C5 C4 H4A . . 108.6 ?
    C3 C4 H4B . . 108.6 ?
    C5 C4 H4B . . 108.6 ?
    H4A C4 H4B . . 107.6 ?
    N3 C5 C4 . . 112.0(3) ?
    N3 C5 H5A . . 109.2 ?
    C4 C5 H5A . . 109.2 ?
    N3 C5 H5B . . 109.2 ?
    C4 C5 H5B . . 109.2 ?
    H5A C5 H5B . . 107.9 ?
    N3 C6 C7 . . 109.2(4) ?
    N3 C6 H6A . . 109.8 ?
    C7 C6 H6A . . 109.8 ?
    N3 C6 H6B . . 109.8 ?
    C7 C6 H6B . . 109.8 ?
    H6A C6 H6B . . 108.3 ?
    N4 C7 C6 . . 108.1(3) ?
    N4 C7 H7A . . 110.1 ?
    C6 C7 H7A . . 110.1 ?
    N4 C7 H7B . . 110.1 ?
    C6 C7 H7B . . 110.1 ?
    H7A C7 H7B . . 108.4 ?
    N4 C8 C9 . . 111.7(4) ?
    N4 C8 H8A . . 109.3 ?
    C9 C8 H8A . . 109.3 ?
    N4 C8 H8B . . 109.3 ?
    C9 C8 H8B . . 109.3 ?
    H8A C8 H8B . . 107.9 ?
    C8 C9 C10 . . 114.9(4) ?
    C8 C9 H9A . . 108.5 ?
    C10 C9 H9A . . 108.5 ?
    C8 C9 H9B . . 108.5 ?
    C10 C9 H9B . . 108.5 ?
    H9A C9 H9B . . 107.5 ?
    N1 C10 C9 . . 112.4(3) ?
    N1 C10 H10A . . 109.1 ?
    C9 C10 H10A . . 109.1 ?
    N1 C10 H10B . . 109.1 ?
    C9 C10 H10B . . 109.1 ?
    H10A C10 H10B . . 107.9 ?
    C10 N1 C1 . . 113.4(3) ?
    C10 N1 Mn . . 117.0(2) ?
    C1 N1 Mn . . 106.1(2) ?
    C10 N1 H1 . . 106.6 ?
    C1 N1 H1 . . 106.6 ?
    Mn N1 H1 . . 106.6 ?
    C3 N2 C2 . . 113.0(3) ?
    C3 N2 Mn . . 116.6(2) ?
    C2 N2 Mn . . 107.3(2) ?
    C3 N2 H2 . . 106.4 ?
    C2 N2 H2 . . 106.4 ?
    Mn N2 H2 . . 106.4 ?
    C5 N3 C6 . . 112.9(3) ?
    C5 N3 Mn . . 117.6(2) ?
    C6 N3 Mn . . 105.7(2) ?
    C5 N3 H3 . . 106.7 ?
    C6 N3 H3 . . 106.7 ?
    Mn N3 H3 . . 106.7 ?
    C8 N4 C7 . . 113.9(3) ?
    C8 N4 Mn . . 117.8(3) ?
    C7 N4 Mn . . 106.9(3) ?
    C8 N4 H4 . . 105.8 ?
    C7 N4 H4 . . 105.8 ?
    Mn N4 H4 . . 105.8 ?
    F4 B1 F3 . . 114.3(5) ?
    F4 B1 F2 . . 110.8(5) ?
    F3 B1 F2 . . 110.3(5) ?
    F4 B1 F1 . . 107.5(5) ?
    F3 B1 F1 . . 108.2(4) ?
    F2 B1 F1 . . 105.3(4) ?
loop_
    _geom_hbond_atom_site_label_D
    _geom_hbond_atom_site_label_H
    _geom_hbond_atom_site_label_A
    _geom_hbond_site_symmetry_A
    _geom_hbond_distance_DH
    _geom_hbond_distance_HA
    _geom_hbond_distance_DA
    _geom_hbond_angle_DHA
    _geom_hbond_publ_flag
    N1 H1 F4 2_764 0.9100 2.237 3.025(6) 144.73 y
    N2 H2 Cl1 1_455 0.910 2.444 3.256(3) 148.64 y
    N3 H3 F3 1_455 0.9100 2.344 3.116(5) 142.47 y
    N4 H4 Cl2 1_655 0.910 2.489 3.289(3) 146.75 y
data_global
_journal_date_recd_electronic     2010-01-07
_journal_date_accepted     2010-02-01
_journal_name_full     'Acta Crystallographica, Section E'
_journal_year     2010
_journal_volume     66
_journal_issue      3
_journal_page_first     m265
_journal_page_last     m266
_journal_paper_category     QM
_journal_coeditor_code     BR2133
_publ_contact_author_name     'Dr. D. Zouali Zgolli'
_publ_contact_author_address
;
D\'epartement de chimie
Facult\'e des sciences
Universit\'e de Tunis El Manar
2092 El Manar, Tunisia
;
_publ_contact_author_email     donia_zgolli@hotmail.com
_publ_contact_author_fax     '216 (1) 88 50 08'
_publ_contact_author_phone     '216 (1) 87 26 00'
_publ_section_title
;
<i>trans</i>-Dichlorido(1,4,8,11-tetraazacyclotetradecane)manganese(III)
tetrafluoridoborate
;
loop_
    _publ_author_name
    _publ_author_address
    'Zaouali Zgolli, Donia'
;
  Laboratoire de Mat\'eriaux et Cristallochimie,
  Facult\'e des Sciences, El Manar
   2092 Tunis, Tunisia
;
    'Boughzala, Habib'
;
  Laboratoire de Mat\'eriaux et Cristallochimie,
  Facult\'e des Sciences, El Manar
  2092 Tunis, Tunisia
;
    'Driss, Ahmed'
;
  Laboratoire de Mat\'eriaux et Cristallochimie,
  Facult\'e des Sciences, El Manar
  2092 Tunis, Tunisia
;
_publ_section_synopsis     .
