# Supplementary material for: trans-Dichlorido(1,4,8,11-tetra­azacyclo­tetra­deca­ne)manganese(III) tetra­fluorido­borate
Source: Acta Crystallogr Sect E Struct Rep Online. 2010 Feb 6;66(Pt 3):m265–6. doi: 10.1107/S1600536810004058 (PMC2983670; doi:10.1107/S1600536810004058)
Supplement: Supplementary file 2 [file e-66-0m265-Isup2.hkl]

#
# h,k,l, Fc-squared, Fo-squared, sigma(Fo-squared) and status flag
#
data_I
_shelx_title ' donia11 in P 21 21 21'
_shelx_refln_list_code          4
_shelx_F_calc_maximum      213.30
_exptl_crystal_F_000       848.00
_reflns_d_resolution_high  0.7835
 
loop_
 _symmetry_equiv_pos_as_xyz
 'x, y, z'
 '-x+1/2, -y, z+1/2'
 'x+1/2, -y+1/2, -z'
 '-x, y+1/2, -z+1/2'
 
_cell_length_a     6.5660
_cell_length_b    13.3760
_cell_length_c    19.5846
_cell_angle_alpha  90.000
_cell_angle_beta   90.000
_cell_angle_gamma  90.000
 
_shelx_F_squared_multiplier     1.000
 
loop_
 _refln_index_h
 _refln_index_k
 _refln_index_l
 _refln_F_squared_calc
 _refln_F_squared_meas
 _refln_F_squared_sigma
 _refln_observed_status
   2   0   0     3313.89     4246.49     97.66 o
   4   0   0     3191.26     3155.82     49.62 o
   6   0   0     2963.94     2923.15     61.65 o
   8   0   0       29.07       52.23      6.14 o
   1   1   0    15614.70    16160.71    175.69 o
   2   1   0     3038.64     3800.75     60.86 o
   3   1   0     4452.31     4567.20     88.13 o
   4   1   0      418.19      488.09     14.22 o
   5   1   0      776.81      762.10     20.74 o
   6   1   0     1044.79     1049.63     26.89 o
   7   1   0       79.50       75.00      7.17 o
   8   1   0        1.98        0.91      7.85 o
   0   2   0    45498.30    44863.10    354.61 o
   1   2   0     2196.02     2218.37     53.13 o
   2   2   0     4598.38     4544.67     34.77 o
   3   2   0     2335.51     2456.42     40.23 o
   4   2   0       56.76       69.38      5.37 o
   5   2   0       14.44       19.09      9.73 o
   6   2   0     3383.27     3408.12     69.04 o
   7   2   0      192.67      189.92     14.70 o
   8   2   0       19.88        0.00     16.05 o
   1   3   0     1400.71     1339.80     72.13 o
   2   3   0      324.11      439.83     14.02 o
   3   3   0        3.66       11.81      6.81 o
   4   3   0      183.99      243.13     16.72 o
   5   3   0      612.90      627.87     28.84 o
   6   3   0     1264.21     1293.23     43.54 o
   7   3   0       19.17       13.01     12.15 o
   8   3   0      199.52      249.35     21.97 o
   0   4   0      320.59      227.54     10.25 o
   1   4   0      212.41      287.11      8.29 o
   2   4   0     8523.32     8201.92     68.40 o
   3   4   0      179.90      165.83     12.21 o
   4   4   0       87.26       85.25      7.27 o
   5   4   0     1441.40     1409.66     43.33 o
   6   4   0      710.30      679.94     34.21 o
   7   4   0        4.16       25.01     11.17 o
   8   4   0       42.40       54.81      7.33 o
   1   5   0     7985.90     7909.87     45.57 o
   2   5   0     1586.84     1512.45     31.79 o
   3   5   0     1862.92     1795.32     38.17 o
   4   5   0      330.61      266.66     19.39 o
   5   5   0      702.07      732.35     32.31 o
   6   5   0      160.85      175.74     12.34 o
   7   5   0       40.57       27.37     16.57 o
   8   5   0     1096.10     1062.01     50.94 o
   0   6   0     1770.17     1696.23     31.97 o
   1   6   0      943.70      973.33     60.71 o
   2   6   0     3270.19     3136.45     48.70 o
   3   6   0        6.34        8.41      6.72 o
   4   6   0      939.52      956.48     32.53 o
   5   6   0     1424.06     1452.19     44.86 o
   6   6   0        7.49       21.51      9.48 o
   7   6   0       68.55       79.26      7.70 o
   1   7   0      247.15      233.62     14.18 o
   2   7   0     1071.13     1160.91     32.22 o
   3   7   0      138.10      156.22     11.91 o
   4   7   0      815.78      842.61     32.13 o
   5   7   0        1.57       -9.39     11.81 o
   6   7   0       19.13       17.64     10.99 o
   7   7   0      351.07      398.46     31.45 o
   0   8   0      147.41      144.35     10.22 o
   1   8   0      240.27      238.07     10.65 o
   2   8   0      416.04      459.68     21.82 o
   3   8   0      803.99      791.09     30.99 o
   4   8   0     2318.69     2284.76     54.53 o
   5   8   0        8.26       -7.12     12.18 o
   6   8   0     1839.71     1801.39     59.25 o
   7   8   0      629.84      629.46     39.31 o
   1   9   0        5.71        5.03      9.16 o
   2   9   0       14.31       20.28      9.05 o
   3   9   0      129.11      115.04     10.86 o
   4   9   0     1327.61     1291.79     42.87 o
   5   9   0       14.26       16.69     11.63 o
   6   9   0      535.64      533.78     33.69 o
   7   9   0       25.90        3.96     15.62 o
   0  10   0      120.97      156.04     11.88 o
   1  10   0      174.24      160.92      8.72 o
   2  10   0        2.74        7.89      9.24 o
   3  10   0     1355.16     1364.70     43.82 o
   4  10   0      144.23      151.25     10.22 o
   5  10   0       89.52       86.04      6.63 o
   6  10   0       39.79       46.98      7.43 o
   1  11   0      173.74      133.97      7.14 o
   2  11   0        0.45        7.52      9.18 o
   3  11   0      369.95      340.12     25.62 o
   4  11   0     1239.52     1178.65     44.92 o
   5  11   0        0.16        5.19     13.72 o
   6  11   0      852.31      851.51     46.18 o
   0  12   0      505.01      485.70     28.11 o
   1  12   0      542.08      495.23     22.71 o
   2  12   0       61.92       92.21      6.57 o
   3  12   0      272.76      245.86     18.78 o
   4  12   0      668.87      713.54     38.14 o
   5  12   0      121.86      142.51     11.84 o
   1  13   0      513.93      458.30     20.19 o
   2  13   0       25.87       18.23     14.39 o
   3  13   0       62.45       52.47      6.51 o
   4  13   0      538.52      557.50     35.20 o
   5  13   0      105.16      119.22      9.85 o
   0  14   0      118.02      190.74     14.94 o
   1  14   0       91.82       92.06      5.33 o
   2  14   0      669.06      729.32     38.91 o
   3  14   0        1.97       22.49     11.35 o
   4  14   0      343.48      340.98     24.89 o
   1  15   0      796.26      791.76     29.29 o
   2  15   0        3.78        9.11     13.26 o
   3  15   0       53.60       69.44      6.60 o
   4  15   0      100.04      123.66     10.40 o
   0  16   0        4.95       26.14     13.96 o
   1  16   0      324.28      402.17     63.15 o
   2  16   0     1108.00     1149.59     53.82 o
   1   0   1     3343.26     3938.90     13.64 o
   2   0   1     1984.50     1932.97     24.73 o
   3   0   1     3128.91     2969.64     29.52 o
   4   0   1      683.39      658.84     25.45 o
   5   0   1      652.13      659.23     32.57 o
   6   0   1     3039.52     2920.45     73.51 o
   7   0   1     1208.67     1097.92     31.15 o
   8   0   1       79.17       84.87      6.00 o
  -8   1   1       92.15       96.30     11.78 o
  -7   1   1     1044.84     1050.23     30.15 o
  -6   1   1     2855.88     2781.62     43.55 o
  -5   1   1      867.84      859.20     43.14 o
  -4   1   1     6533.79     6776.11     86.52 o
  -3   1   1     1220.51     1158.06     37.94 o
  -2   1   1     6183.91     6592.53     72.89 o
  -1   1   1      580.79      733.97      8.44 o
   1   1   1      616.43      779.53      6.64 o
   2   1   1     6250.61     6818.09     65.16 o
   3   1   1     1353.96     1262.61     19.39 o
   4   1   1     6402.32     6623.51     91.08 o
   5   1   1      844.81      816.02     22.10 o
   6   1   1     3027.86     2949.36     44.33 o
   7   1   1     1007.88      963.14     40.21 o
   8   1   1       64.47       65.15      9.19 o
  -8   2   1      292.86      306.09     22.31 o
  -7   2   1      860.15      873.05     40.08 o
  -6   2   1     1618.74     1537.37     46.80 o
  -5   2   1       50.12       50.02      4.30 o
  -4   2   1     1795.38     1935.77     41.06 o
  -3   2   1     1649.19     1498.92     31.33 o
  -2   2   1      680.71      848.97     13.99 o
  -1   2   1      263.31      294.34      6.82 o
   0   2   1     3221.28     3623.72     32.44 o
   1   2   1      265.21      312.63     11.55 o
   2   2   1      659.42      827.69     25.01 o
   3   2   1     1807.51     1658.43     32.83 o
   4   2   1     1866.74     1853.56     40.51 o
   5   2   1       83.23       73.37      4.94 o
   6   2   1     1484.90     1459.31     46.95 o
   7   2   1      878.33      836.56     39.28 o
   8   2   1      321.37      303.61     22.77 o
  -8   3   1      291.41      307.84     22.83 o
  -7   3   1      486.16      466.24     30.41 o
  -6   3   1      415.94      417.61     27.16 o
  -5   3   1      883.72      890.33     33.72 o
  -4   3   1     3059.55     2896.12     51.58 o
  -3   3   1      227.87      180.86     13.16 o
  -2   3   1      170.99       85.55      5.35 o
  -1   3   1     3305.55     3413.85     62.98 o
   0   3   1      322.92      453.15     16.56 o
   1   3   1     3192.19     3218.82     58.86 o
   2   3   1      192.10      111.31      5.51 o
   3   3   1      260.51      249.91     13.90 o
   4   3   1     2916.70     2881.11     50.72 o
   5   3   1      890.43      923.50     33.60 o
   6   3   1      501.95      508.31     29.58 o
   7   3   1      524.58      458.57     31.85 o
   8   3   1      281.79      274.76     20.19 o
  -8   4   1      632.68      664.87     41.12 o
  -7   4   1       96.36      102.25      8.41 o
  -6   4   1      111.71      119.43      8.16 o
  -5   4   1     1109.74     1227.53     39.31 o
  -4   4   1     1525.00     1499.11     38.45 o
  -3   4   1      419.60      429.48     18.78 o
  -2   4   1     2369.00     2493.61     38.30 o
  -1   4   1     3933.31     4107.01     56.17 o
   0   4   1       11.79       21.02      4.11 o
   1   4   1     3996.75     4138.56     50.39 o
   2   4   1     2565.76     2623.00     27.54 o
   3   4   1      444.62      451.64     19.30 o
   4   4   1     1452.11     1362.25     36.27 o
   5   4   1     1119.22     1171.59     39.31 o
   6   4   1       84.09       69.84      6.47 o
   7   4   1       69.43       82.27      7.12 o
   8   4   1      659.86      619.43     41.64 o
  -8   5   1      323.38      363.23     25.90 o
  -7   5   1       17.74       24.00     13.47 o
  -6   5   1       48.37       46.80      5.34 o
  -5   5   1     1222.90     1256.62     41.27 o
  -4   5   1      265.78      282.86     18.44 o
  -3   5   1      172.07      177.89     11.60 o
  -2   5   1     7111.35     6935.42     67.51 o
  -1   5   1     4364.87     4066.19     87.88 o
   0   5   1       98.13       79.17      4.35 o
   1   5   1     4440.21     4166.66     33.30 o
   2   5   1     7276.80     6955.70     66.80 o
   3   5   1      159.87      142.51      9.91 o
   4   5   1      235.22      222.57     16.60 o
   5   5   1     1205.88     1211.18     40.41 o
   6   5   1       38.93       41.09     14.67 o
   7   5   1       25.23       42.50     14.55 o
   8   5   1      328.32      330.43     25.62 o
  -7   6   1       31.48       -5.34     15.34 o
  -6   6   1       98.68      125.69     10.59 o
  -5   6   1      345.84      386.15     25.38 o
  -4   6   1      236.31      231.59     15.19 o
  -3   6   1      306.81      295.14     17.64 o
  -2   6   1     3937.55     3877.89     54.01 o
  -1   6   1     1655.55     1537.52     22.18 o
   0   6   1     2487.15     2587.05     27.90 o
   1   6   1     1418.68     1281.56     20.36 o
   2   6   1     4120.80     4152.65     55.45 o
   3   6   1      324.41      300.42     17.95 o
   4   6   1      228.04      193.08     13.72 o
   5   6   1      341.30      370.99     25.10 o
   6   6   1       72.89       74.94      7.27 o
   7   6   1       42.26       35.07     14.45 o
  -7   7   1       84.88       94.73      7.82 o
  -6   7   1      130.32      139.16     11.29 o
  -5   7   1       89.57      112.25      8.56 o
  -4   7   1      919.03      966.33     34.00 o
  -3   7   1     1780.92     1650.60     40.72 o
  -2   7   1     6747.91     6694.90     75.95 o
  -1   7   1     1284.33     1319.93     22.38 o
   0   7   1      898.99     1152.43     23.34 o
   1   7   1     1463.50     1561.76     41.35 o
   2   7   1     6938.46     6920.10     75.95 o
   3   7   1     1737.18     1717.07     40.90 o
   4   7   1      812.23      895.23     32.86 o
   5   7   1      107.52      102.49      6.54 o
   6   7   1      123.68      124.65      8.13 o
   7   7   1       75.44       69.69      7.86 o
  -7   8   1       32.90       11.51     14.08 o
  -6   8   1      326.85      325.79     22.34 o
  -5   8   1       11.43       14.39     10.37 o
  -4   8   1      924.86      839.29     33.69 o
  -3   8   1     1025.83     1045.20     34.21 o
  -2   8   1     1048.26     1080.95     33.17 o
  -1   8   1      113.07      131.47      7.20 o
   0   8   1       18.82       31.90      4.42 o
   1   8   1      193.04      273.40     52.93 o
   2   8   1      931.66     1005.43     31.61 o
   3   8   1     1036.79     1055.69     34.09 o
   4   8   1     1021.38      956.61     36.67 o
   5   8   1       25.32       35.17      4.97 o
   6   8   1      303.21      350.28     22.92 o
   7   8   1       31.61       41.55     15.13 o
  -7   9   1        5.51       -9.97     17.77 o
  -6   9   1       67.53       78.31      7.76 o
  -5   9   1       65.10       65.79      6.05 o
  -4   9   1      954.66      893.76     37.74 o
  -3   9   1     1938.49     1956.79     48.67 o
  -2   9   1     1398.66     1282.58     38.42 o
  -1   9   1      660.40      676.03     26.47 o
   0   9   1     6196.04     6036.70     54.06 o
   1   9   1      629.25      611.76     17.88 o
   2   9   1     1561.62     1544.89     41.61 o
   3   9   1     1998.29     1982.75     49.74 o
   4   9   1      900.53      860.90     35.96 o
   5   9   1       53.02       56.71      6.47 o
   6   9   1       79.31       84.29      7.76 o
   7   9   1        7.52        7.89     14.24 o
  -6  10   1      139.30      146.77     10.03 o
  -5  10   1       21.60        9.79     11.32 o
  -4  10   1      422.41      349.30     25.41 o
  -3  10   1     1180.30     1099.67     40.63 o
  -2  10   1       18.32       22.19      4.11 o
  -1  10   1      842.82      858.37     22.57 o
   0  10   1     6441.23     6343.30     59.54 o
   1  10   1      879.59      864.63     49.31 o
   2  10   1       16.69        4.51     11.91 o
   3  10   1     1230.12     1245.33     41.92 o
   4  10   1      430.01      401.13     27.40 o
   5  10   1       23.01       22.55     12.67 o
   6  10   1      137.65      145.24      9.57 o
  -6  11   1      210.85      202.07     14.79 o
  -5  11   1       42.08       55.76      6.17 o
  -4  11   1      497.32      525.53     32.50 o
  -3  11   1     2153.45     2117.68     57.84 o
  -2  11   1      375.68      377.78     23.69 o
  -1  11   1      584.56      549.45     19.32 o
   0  11   1     2805.99     2703.66     57.20 o
   1  11   1      573.98      484.24     18.46 o
   2  11   1      358.53      341.47     23.38 o
   3  11   1     2166.26     2229.43     57.75 o
   4  11   1      509.73      562.78     30.20 o
   5  11   1       33.80       27.56     15.04 o
   6  11   1      212.20      219.68     13.56 o
  -5  12   1      134.45      129.53      9.79 o
  -4  12   1       29.51       37.19     13.66 o
  -3  12   1      979.11      917.02     40.35 o
  -2  12   1      575.04      611.14     32.16 o
  -1  12   1      487.72      517.98     20.40 o
   0  12   1      985.04      890.13     25.93 o
   1  12   1      529.33      531.84     44.99 o
   2  12   1      603.84      591.78     33.33 o
   3  12   1      949.95      875.04     39.55 o
   4  12   1       19.91       27.25     15.10 o
   5  12   1      131.32      119.25     11.11 o
  -5  13   1      234.91      272.89     19.49 o
  -4  13   1        1.87        7.00     13.32 o
  -3  13   1      368.78      356.20     22.28 o
  -2  13   1      641.47      626.15     34.15 o
  -1  13   1      285.41      301.49     15.25 o
   0  13   1      123.27      119.22      8.16 o
   1  13   1      251.23      251.74     12.89 o
   2  13   1      630.28      563.40     32.34 o
   3  13   1      371.83      356.85     27.03 o
   4  13   1        4.21       13.84     14.27 o
   5  13   1      230.02      218.18     18.84 o
  -4  14   1        3.19       -3.77     10.03 o
  -3  14   1        8.28       24.36     12.31 o
  -2  14   1      355.13      383.36     28.48 o
  -1  14   1      200.47      199.22     10.11 o
   0  14   1      148.12      169.04      9.35 o
   1  14   1      205.84      202.24     10.57 o
   2  14   1      371.24      405.33     31.18 o
   3  14   1        9.30        6.90     13.16 o
   4  14   1        4.97        3.74     12.49 o
  -3  15   1       23.15       44.34      6.17 o
  -2  15   1      387.92      380.57     25.38 o
  -1  15   1      348.52      388.33     20.93 o
   0  15   1       14.66        8.44     12.11 o
   1  15   1      362.41      406.41     22.26 o
   2  15   1      385.89      394.07     25.75 o
   3  15   1       21.68       13.16     17.31 o
  -2  16   1      121.77      137.63      9.91 o
  -1  16   1       52.01       58.00      5.59 o
   0  16   1        1.86        0.26     13.06 o
   1  16   1       53.98       50.54     15.62 o
   2  16   1      125.85      129.71     11.42 o
   0  17   1       10.78       23.53     10.50 o
   0   0   2        3.52       25.50      1.96 o
   1   0   2    33111.62    33578.11    266.72 o
   2   0   2      848.79      985.27     14.22 o
   3   0   2    10056.54    10281.09     76.47 o
   4   0   2     2359.35     2604.72     45.60 o
   5   0   2      670.26      691.33     27.80 o
   6   0   2      266.78      280.50     22.19 o
   7   0   2      186.56      202.47     17.40 o
   8   0   2      137.35      118.45     10.95 o
  -8   1   2      218.35      202.10     15.77 o
  -7   1   2       48.77       58.21      5.52 o
  -6   1   2      282.31      250.43     17.52 o
  -5   1   2      382.57      368.08     20.96 o
  -4   1   2     4071.61     4132.43     57.29 o
  -3   1   2      107.91      127.68      8.01 o
  -2   1   2      704.22      821.72     13.17 o
  -1   1   2      573.50      412.26      7.36 o
   0   1   2    19685.93    21087.52    348.39 o
   1   1   2      572.63      391.68      7.17 o
   2   1   2      539.21      623.79     11.70 o
   3   1   2      134.21      159.29     11.26 o
   4   1   2     3956.84     3966.85     56.25 o
   5   1   2      399.66      368.72     21.51 o
   6   1   2      295.76      262.27     17.28 o
   7   1   2       44.89       40.63      5.40 o
   8   1   2      212.53      228.46     15.25 o
  -8   2   2       64.30       63.31      7.67 o
  -7   2   2       22.48       22.49     13.01 o
  -6   2   2      807.36      845.00     33.36 o
  -5   2   2     1196.42     1126.67     35.20 o
  -4   2   2     2051.33     1919.17     40.87 o
  -3   2   2    11601.41    11459.89     84.72 o
  -2   2   2    13583.99    13506.22     78.43 o
  -1   2   2     5128.93     5076.49     38.94 o
   0   2   2       19.64       29.15      2.24 o
   1   2   2     5260.26     5066.24     39.19 o
   2   2   2    13601.59    13281.29     79.20 o
  -8   3   2      474.28      453.72     35.29 o
  -7   3   2      158.94      148.83     14.45 o
  -6   3   2      320.71      282.86     22.09 o
  -5   3   2      826.09      872.01     32.96 o
  -4   3   2      108.32      107.37      8.38 o
  -3   3   2     1137.65     1223.24     29.00 o
  -2   3   2     8162.31     8540.42     66.83 o
  -1   3   2    10658.70    10786.06     63.58 o
   0   3   2     3408.39     2872.89     30.53 o
   1   3   2    10651.16    10891.43     63.80 o
   2   3   2     7940.70     8311.84     66.13 o
  -8   4   2      758.27      817.63     43.57 o
  -7   4   2       58.74       58.64      6.51 o
  -6   4   2      379.46      379.59     24.43 o
  -5   4   2     1375.49     1443.23     42.50 o
  -4   4   2      429.28      456.21     21.76 o
  -3   4   2     3014.74     2664.56     44.77 o
  -2   4   2     4140.79     4398.39     51.15 o
  -1   4   2     3409.95     3487.99     40.14 o
   0   4   2      779.32      807.17     18.50 o
   1   4   2     3531.39     3511.22     40.23 o
   2   4   2     4209.93     4462.40     51.77 o
  -7   5   2       12.76       18.84     10.95 o
  -6   5   2       96.88      113.20      8.87 o
  -5   5   2     3271.80     3383.81     67.14 o
  -4   5   2      346.08      305.82     19.58 o
  -3   5   2       51.58       57.94      4.88 o
  -2   5   2     4652.10     5084.19     58.89 o
  -1   5   2     1534.57     1765.86     31.45 o
   0   5   2      102.88      108.75      7.36 o
   1   5   2     1577.23     1695.62     31.08 o
  -7   6   2      218.38      178.81     17.71 o
  -6   6   2      144.85      149.53     10.25 o
  -5   6   2      273.79      278.84     20.96 o
  -4   6   2      309.97      301.06     19.79 o
  -3   6   2      620.55      582.24     23.97 o
  -2   6   2      836.89      899.93     27.13 o
  -1   6   2     1227.00     1231.09     28.91 o
   0   6   2     2058.92     2156.28     36.92 o
   1   6   2     1143.91     1005.31     26.36 o
  -7   7   2      591.64      573.83     34.37 o
  -6   7   2      745.98      738.28     38.54 o
  -5   7   2      466.56      580.70     30.81 o
  -4   7   2     1648.46     1639.92     45.23 o
  -3   7   2      669.20      700.56     27.74 o
  -2   7   2      525.08      537.07     22.92 o
  -1   7   2      865.46      871.12     26.18 o
   0   7   2      450.64      591.47     21.57 o
   1   7   2      905.12      845.03     26.14 o
  -7   8   2       54.84       56.31      7.30 o
  -6   8   2      337.70      389.74     24.49 o
  -5   8   2      168.15      175.55     13.35 o
  -4   8   2      823.67      809.41     33.48 o
  -3   8   2      297.38      292.53     19.82 o
  -2   8   2     1626.99     1641.95     40.81 o
  -1   8   2     1261.92     1297.04     33.85 o
   0   8   2      954.23      923.80     29.34 o
   1   8   2     1191.94     1207.59     32.50 o
  -7   9   2      800.76      737.05     43.21 o
  -6   9   2      630.59      642.41     37.25 o
  -5   9   2      169.95      173.47     12.27 o
  -4   9   2      570.97      568.77     30.66 o
  -3   9   2     1278.78     1344.66     42.13 o
  -2   9   2      121.36      130.91     10.19 o
  -1   9   2      443.68      472.07     22.71 o
   0   9   2      259.23      193.08     14.45 o
   1   9   2      418.35      433.90     22.31 o
  -6  10   2     1224.27     1240.33     52.81 o
  -5  10   2       30.44       42.81     15.28 o
  -4  10   2      946.45      908.55     38.85 o
  -3  10   2       70.69       71.53      5.77 o
  -2  10   2      669.18      654.84     29.98 o
  -1  10   2      747.50      746.56     30.90 o
   0  10   2       17.76       26.18      9.64 o
   1  10   2      775.23      773.01     30.93 o
  -6  11   2       87.70       40.20     19.88 o
  -5  11   2      121.94      121.82     11.54 o
  -4  11   2      730.63      724.56     36.64 o
  -3  11   2      586.75      600.62     31.70 o
  -2  11   2       68.14       76.44      7.46 o
  -1  11   2      133.46      157.94     13.01 o
   0  11   2     1095.99     1099.11     38.23 o
   1  11   2      130.23      137.69     10.99 o
  -5  12   2      100.97      100.22      9.02 o
  -4  12   2      654.36      625.01     34.80 o
  -3  12   2       48.40       47.16      6.01 o
  -2  12   2      228.87      232.08     17.68 o
  -1  12   2      502.56      584.88     31.08 o
   0  12   2      159.10      148.00     13.16 o
   1  12   2      504.92      547.22     29.83 o
  -5  13   2      278.83      281.70     21.27 o
  -4  13   2      345.07      355.47     23.78 o
  -3  13   2        7.61       11.29     11.29 o
  -2  13   2      294.51      258.93     19.33 o
  -1  13   2      478.15      506.78     29.34 o
   0  13   2      180.19      176.87     13.78 o
   1  13   2      479.15      454.71     28.60 o
  -4  14   2      313.59      295.17     23.26 o
  -3  14   2       23.25       26.30     13.93 o
  -2  14   2        3.06       28.66     12.27 o
  -1  14   2      857.76      987.08     43.39 o
   0  14   2       23.65       25.47     16.39 o
   1  14   2      841.77      978.92     42.04 o
  -3  15   2       65.60       67.39      7.58 o
  -2  15   2      900.05      839.20     45.75 o
  -1  15   2       23.80        7.00     16.42 o
   1  15   2       27.02        1.72     16.60 o
  -2  16   2       31.69       22.03     16.88 o
  -1  16   2      513.46      563.79     37.81 o
   0  16   2        0.00      -12.64     12.64 o
   1  16   2      494.21      502.09     36.70 o
   0  17   2       37.95       18.47     13.75 o
   1   0   3     2883.75     3222.40     20.35 o
   2   0   3     3256.62     3820.14     28.27 o
   3   0   3     2129.45     1911.10     33.91 o
   4   0   3     8140.05     8253.11     81.50 o
   5   0   3      124.94      112.37      8.62 o
   6   0   3      569.84      560.91     28.60 o
   7   0   3      646.01      597.46     32.93 o
   8   0   3        2.21       14.15     10.92 o
  -8   1   3       72.75       82.05      7.64 o
  -7   1   3      514.43      479.22     31.39 o
  -6   1   3     1248.65     1221.00     41.70 o
  -5   1   3      347.75      396.71     22.06 o
  -4   1   3     1142.54     1221.15     32.19 o
  -3   1   3     2085.70     2067.41     35.72 o
  -2   1   3     4218.41     4543.78     35.98 o
  -1   1   3     4325.29     4315.49     36.64 o
   0   1   3        0.02       21.03      1.25 o
   1   1   3     4459.88     4477.85     98.06 o
   2   1   3     4308.13     4578.46     48.42 o
   3   1   3     2079.77     2122.25     36.33 o
   4   1   3     1275.73     1358.90     33.36 o
   5   1   3      367.74      408.06     21.23 o
   6   1   3     1168.01     1147.54     40.60 o
   7   1   3      519.91      506.29     31.02 o
   8   1   3       90.62       96.60      7.92 o
  -8   2   3      146.39      149.75     12.49 o
  -7   2   3      681.68      711.70     33.97 o
  -6   2   3      524.55      518.38     28.23 o
  -5   2   3      240.91      245.49     18.20 o
  -4   2   3     3992.60     4157.35     59.50 o
  -3   2   3     1961.92     2206.11     37.84 o
  -2   2   3     7926.57     8606.49     63.92 o
  -1   2   3     8752.49     8691.09     53.21 o
   0   2   3     3986.34     4992.13     36.64 o
   1   2   3     8598.04     8249.95     52.23 o
   2   2   3     8042.32     8484.20     64.50 o
  -8   3   3      983.11      900.57     45.72 o
  -7   3   3      208.00      240.03     17.92 o
  -6   3   3      131.88      145.82     11.57 o
  -5   3   3      255.28      239.50     18.32 o
  -4   3   3     2046.65     2114.05     44.07 o
  -3   3   3     1532.01     1227.47     29.83 o
  -2   3   3    10642.31    10572.42     75.33 o
  -1   3   3       52.11       68.95      5.37 o
   0   3   3     4475.28     4905.10     41.64 o
   1   3   3       80.87      100.62      7.40 o
   2   3   3    10648.03    10264.12     75.03 o
  -8   4   3      137.89      144.99     11.45 o
  -7   4   3      340.66      295.17     21.85 o
  -6   4   3      487.15      520.87     28.23 o
  -5   4   3     1484.52     1429.08     43.97 o
  -4   4   3      266.83      244.78     16.32 o
  -3   4   3      121.52       88.25      7.21 o
  -2   4   3      182.78      208.45     12.31 o
  -1   4   3     5895.37     5926.06     53.76 o
   0   4   3     3231.47     3304.12     38.54 o
   1   4   3     5773.07     5747.71     52.75 o
   2   4   3      167.67      196.64     12.34 o
  -7   5   3       29.01       39.28     13.10 o
  -6   5   3      167.32      184.76     12.86 o
  -5   5   3     1806.52     1828.98     50.17 o
  -4   5   3     2264.50     2092.76     47.29 o
  -3   5   3      728.45      670.64     24.40 o
  -2   5   3     2557.66     2437.06     41.67 o
  -1   5   3     1987.18     1843.62     33.08 o
   0   5   3     1885.03     1904.68     32.37 o
   1   5   3     1891.27     1791.24     32.44 o
  -7   6   3      202.24      186.79     16.72 o
  -6   6   3      610.35      698.75     34.55 o
  -5   6   3      462.27      476.22     27.95 o
  -3   6   3      785.21      747.73     27.00 o
  -2   6   3     3579.71     3643.02     54.01 o
  -1   6   3     2498.75     2520.61     41.61 o
   0   6   3      210.40      308.18     14.64 o
   1   6   3     2680.02     2603.77     42.59 o
  -7   7   3        9.34        1.84     12.95 o
  -6   7   3      367.71      340.34     23.90 o
  -5   7   3      711.39      803.12     35.10 o
  -4   7   3      960.07      910.67     34.18 o
  -3   7   3      482.30      414.32     22.68 o
  -2   7   3     2255.27     2393.24     46.27 o
  -1   7   3     3714.07     3741.52     54.25 o
   0   7   3     2419.86     2118.78     40.44 o
   1   7   3     3563.39     3567.38     53.09 o
  -7   8   3       39.83       36.55      7.43 o
  -6   8   3       45.63       24.06     18.04 o
  -5   8   3      391.44      374.55     26.48 o
  -4   8   3      327.99      302.13     21.17 o
  -3   8   3      842.72      871.21     32.22 o
  -2   8   3     1889.58     1916.01     44.65 o
  -1   8   3      924.67      821.43     27.77 o
   0   8   3     1722.90     1602.61     37.84 o
   1   8   3      965.51      858.78     28.78 o
  -7   9   3      170.96      161.59     12.27 o
  -6   9   3      467.99      516.78     34.83 o
  -5   9   3      179.31      216.00     17.74 o
  -4   9   3      574.73      586.84     31.42 o
  -3   9   3      305.64      337.67     22.55 o
  -2   9   3       92.75      103.11      8.90 o
  -1   9   3     2118.67     2135.32     46.77 o
   0   9   3     5899.64     5826.61     77.21 o
   1   9   3     2113.13     1979.22     45.75 o
  -6  10   3       21.36       38.27     14.33 o
  -5  10   3       29.20       11.60     11.60 o
  -4  10   3     1059.91     1040.84     41.98 o
  -3  10   3      607.90      651.40     31.51 o
  -2  10   3       82.95       96.51      8.90 o
  -1  10   3      773.22      772.12     31.33 o
   0  10   3     3983.91     3875.07     66.62 o
   1  10   3      777.79      798.51     31.02 o
  -6  11   3      795.21      770.77     43.64 o
  -5  11   3      115.29       99.76     10.16 o
  -4  11   3       80.89       78.43      6.81 o
  -3  11   3      432.64      476.00     28.32 o
  -2  11   3      296.74      308.46     18.96 o
  -1  11   3      570.40      555.85     28.42 o
   0  11   3     2301.70     2422.94     56.28 o
   1  11   3      552.95      534.80     28.48 o
  -5  12   3       34.66       17.03     15.01 o
  -4  12   3       32.51       41.18     15.19 o
  -3  12   3      491.15      482.42     29.73 o
  -2  12   3     1206.43     1229.04     44.62 o
  -1  12   3      314.57      314.35     19.58 o
   0  12   3       90.15       68.34      6.05 o
   1  12   3      272.44      258.74     17.83 o
  -5  13   3      327.69      373.33     24.95 o
  -4  13   3       83.09       81.29      8.10 o
  -3  13   3       80.28       83.22      7.03 o
  -2  13   3       29.53       36.85      6.08 o
  -1  13   3      383.49      335.74     21.73 o
   0  13   3      796.01      874.98     38.70 o
   1  13   3      418.65      363.66     27.83 o
  -4  14   3        7.61        5.77     15.28 o
  -3  14   3       81.97       76.84      7.79 o
  -2  14   3      650.82      708.14     37.84 o
  -1  14   3      170.69      193.51     15.44 o
   0  14   3        1.65       -8.01     12.55 o
   1  14   3      184.41      191.88     14.21 o
  -3  15   3       66.96       78.71      7.95 o
  -2  15   3       80.37       76.59      8.38 o
  -1  15   3       80.76       79.26      7.58 o
   0  15   3       39.87       49.99      6.44 o
   1  15   3       90.71       88.99      8.81 o
  -2  16   3      276.42      286.52     24.55 o
  -1  16   3      133.15      134.80      9.94 o
   0  16   3        7.44       -1.90     15.31 o
   1  16   3      143.60      180.19     14.58 o
   0   0   4    19096.37    20147.67     69.66 o
   1   0   4      269.26      280.31      7.02 o
   2   0   4      128.62       76.60     24.64 o
   3   0   4      299.41      279.43     13.87 o
   4   0   4     1936.73     1966.09     41.12 o
   5   0   4       75.74       78.40      6.29 o
   6   0   4      336.90      316.28     22.37 o
   7   0   4      512.39      512.61     30.56 o
   8   0   4       32.74       48.42      6.47 o
  -8   1   4      269.22      236.10     16.11 o
  -7   1   4       83.67       91.26      7.00 o
  -6   1   4     1130.37     1104.91     39.52 o
  -5   1   4      527.47      511.84     24.89 o
  -4   1   4     3090.56     3117.18     51.15 o
  -3   1   4     3266.48     3129.12     44.34 o
  -2   1   4      381.67      544.23     12.63 o
  -1   1   4      641.57      662.49     10.57 o
   0   1   4      291.30      331.97      8.19 o
   1   1   4      433.02      428.32      8.65 o
   2   1   4      391.53      544.09     11.53 o
   3   1   4     3179.70     3120.19     44.83 o
   4   1   4     3145.15     3096.31     51.00 o
   5   1   4      425.36      459.31     23.29 o
   6   1   4     1089.47     1000.12     39.22 o
   7   1   4       96.34       94.61      7.40 o
   8   1   4      283.28      255.86     18.81 o
  -8   2   4      821.32      868.51     43.18 o
  -7   2   4      107.75       95.16      7.40 o
  -6   2   4      573.57      565.33     29.58 o
  -5   2   4       10.87        7.21      8.44 o
  -4   2   4      903.03      875.96     28.20 o
  -3   2   4      495.91      473.73     18.63 o
  -2   2   4    12896.11    13463.90     81.81 o
  -1   2   4      737.65      685.89     16.36 o
   0   2   4     4583.44     4237.13     36.67 o
   1   2   4      718.35      644.44     16.05 o
   2   2   4    12642.93    12495.79     80.40 o
  -8   3   4      229.67      244.14     17.95 o
  -7   3   4       38.36       36.03     13.75 o
  -6   3   4      197.29      173.50     15.47 o
  -5   3   4      532.89      588.77     27.43 o
  -4   3   4      630.87      588.01     23.94 o
  -3   3   4     2041.30     2367.86     41.21 o
  -2   3   4     3742.50     4001.65     47.44 o
  -1   3   4     2424.61     2454.95     32.74 o
   0   3   4     4822.27     4656.58     42.87 o
   1   3   4     2394.58     2384.74     32.44 o
   2   3   4     3887.28     4131.66     48.94 o
  -8   4   4      207.22      216.86     16.85 o
  -7   4   4      194.25      183.59     14.88 o
  -6   4   4      370.98      369.86     25.44 o
  -5   4   4      918.76     1011.72     36.36 o
  -4   4   4     1237.80     1229.80     35.23 o
  -3   4   4      541.45      544.55     21.36 o
  -2   4   4     6633.22     6723.90     65.15 o
  -1   4   4      195.40      225.57     11.88 o
   0   4   4     5925.66     5152.50     49.68 o
   1   4   4      193.25      226.40     12.00 o
   2   4   4     6492.17     6232.64     63.55 o
  -7   5   4       15.83        5.12     11.48 o
  -6   5   4      923.12      928.71     40.84 o
  -5   5   4      518.28      524.33     28.54 o
  -4   5   4     1219.25     1175.83     35.99 o
  -3   5   4      197.55      221.49     15.19 o
  -2   5   4      643.79      593.90     22.12 o
  -1   5   4     4253.53     4272.88     51.34 o
   0   5   4        0.00       -5.80      5.80 o
   1   5   4     4290.74     4299.15     51.28 o
  -7   6   4      405.64      422.70     30.44 o
  -6   6   4      140.23      140.20     10.92 o
  -5   6   4     1198.19     1215.54     43.30 o
  -4   6   4      458.75      464.59     24.18 o
  -3   6   4     1096.43     1092.70     32.44 o
  -2   6   4     1795.22     1651.68     37.07 o
  -1   6   4     1057.93      983.24     26.94 o
   0   6   4     3177.17     3287.55     47.53 o
   1   6   4     1065.96      950.59     26.70 o
  -7   7   4      168.33      180.74     15.28 o
  -6   7   4      736.19      768.75     39.89 o
  -5   7   4       34.73       59.56      5.68 o
  -4   7   4     1285.61     1288.20     40.26 o
  -3   7   4       44.55       55.02      4.39 o
  -2   7   4     1706.96     1686.26     39.49 o
  -1   7   4     1194.34     1275.53     32.93 o
   0   7   4     4567.32     4362.36     58.43 o
   1   7   4     1183.33     1192.83     31.58 o
  -7   8   4      802.76      945.19     46.15 o
  -6   8   4      111.85      106.24      9.02 o
  -5   8   4      877.35      805.57     37.77 o
  -4   8   4      501.29      510.12     27.86 o
  -3   8   4      959.47      981.95     35.01 o
  -2   8   4       22.99       12.61      9.27 o
  -1   8   4      907.64      886.21     30.04 o
   0   8   4      839.64      763.71     27.13 o
   1   8   4      869.84      837.12     28.38 o
  -6   9   4     1215.13     1311.89     52.90 o
  -5   9   4       27.13       37.81     14.94 o
  -4   9   4      984.99      995.89     38.27 o
  -3   9   4      386.93      430.31     25.56 o
  -2   9   4     2321.43     2267.48     51.22 o
  -1   9   4      565.77      541.52     25.75 o
   0   9   4      773.86      704.77     28.42 o
   1   9   4      572.01      553.94     25.35 o
  -6  10   4       74.65       87.67      8.90 o
  -5  10   4      239.28      235.12     20.34 o
  -4  10   4     1163.69     1195.28     45.66 o
  -3  10   4      492.73      502.82     27.59 o
  -2  10   4      709.41      710.14     31.33 o
  -1  10   4      176.82      181.48     13.96 o
   0  10   4      205.10      249.72     15.96 o
   1  10   4      160.06      137.17     10.53 o
  -6  11   4      440.95      430.16     28.81 o
  -5  11   4       23.26       25.07     11.88 o
  -4  11   4      495.66      464.10     31.48 o
  -3  11   4      213.05      195.99     14.48 o
  -2  11   4      244.92      261.35     20.90 o
  -1  11   4       43.04       24.49     13.20 o
   0  11   4      390.27      396.83     25.13 o
   1  11   4       38.84       31.88      4.51 o
  -5  12   4      171.82      176.75     14.33 o
  -4  12   4      461.12      492.08     31.97 o
  -3  12   4      148.39      147.66     12.67 o
  -2  12   4      323.58      337.55     21.76 o
  -1  12   4      126.15      129.46     10.07 o
   0  12   4      313.63      314.50     25.07 o
   1  12   4      135.64      122.96      9.88 o
  -5  13   4      145.97      154.57     13.53 o
  -4  13   4      255.69      259.88     21.17 o
  -3  13   4      139.38      144.50     12.77 o
  -2  13   4      340.61      339.94     23.05 o
  -1  13   4      319.72      317.23     24.06 o
   0  13   4      501.26      463.88     29.98 o
   1  13   4      322.98      242.97     19.79 o
  -4  14   4      133.78      135.02     11.75 o
  -3  14   4      100.66       96.60      9.82 o
  -2  14   4      472.36      535.96     33.72 o
  -1  14   4       71.10       65.64      6.41 o
   0  14   4      109.89      112.10     10.40 o
   1  14   4       75.33       69.87      7.12 o
  -3  15   4      118.39      111.79     10.43 o
  -2  15   4       52.82       24.40     17.31 o
  -1  15   4      384.32      380.88     24.64 o
   0  15   4        1.02       12.49     12.49 o
   1  15   4      349.55      324.57     22.03 o
  -2  16   4      540.42      570.52     38.88 o
  -1  16   4       30.89       31.15      6.84 o
   0  16   4       15.52       13.41     16.36 o
   1  16   4       32.11       36.79     15.86 o
   1   0   5     7677.42     8082.92     37.98 o
   2   0   5      230.11      175.69     10.48 o
   3   0   5        2.75        0.00      6.66 o
   4   0   5      114.01      108.78      9.39 o
   5   0   5       16.13       16.36      8.19 o
   6   0   5      658.57      682.49     31.64 o
   7   0   5      546.45      506.57     31.12 o
   8   0   5       70.07       66.47      7.46 o
  -8   1   5      213.60      230.33     17.98 o
  -7   1   5       76.01       83.25      7.95 o
  -6   1   5       44.36       37.04      5.09 o
  -5   1   5      757.48      755.74     29.80 o
  -4   1   5     1955.31     1954.33     41.12 o
  -3   1   5     1011.82     1039.37     26.48 o
  -2   1   5     1280.94     1394.89     18.84 o
  -1   1   5     6257.92     6562.30     60.50 o
   0   1   5     2633.28     2215.21     53.76 o
   1   1   5     6386.94     6698.19    126.47 o
   2   1   5     1327.31     1442.30     33.06 o
   3   1   5     1052.04     1131.06     27.92 o
   4   1   5     1880.58     1884.89     40.54 o
   5   1   5      796.97      759.82     29.21 o
   6   1   5       51.45       52.07      5.06 o
   7   1   5       95.62       88.44      7.86 o
   8   1   5      178.26      204.18     18.75 o
  -8   2   5      472.58      485.05     33.75 o
  -7   2   5     1012.27      926.84     42.38 o
  -6   2   5      233.26      230.27     16.11 o
  -5   2   5       67.53       64.59      4.88 o
  -4   2   5      769.45      770.96     27.40 o
  -3   2   5     2093.13     2259.17     39.68 o
  -2   2   5     6118.67     6563.26     59.56 o
  -1   2   5     2667.63     2643.91     32.99 o
   0   2   5     4777.19     4279.54     39.77 o
   1   2   5     2784.88     2735.75     33.75 o
   2   2   5     6275.04     6649.42     60.54 o
  -8   3   5       79.27      108.81     11.11 o
  -7   3   5      132.73      164.63     15.28 o
  -6   3   5      794.80      835.67     34.92 o
  -5   3   5     2112.92     2127.40     51.09 o
  -4   3   5      262.70      215.75     15.86 o
  -3   3   5      162.50      186.30     12.83 o
  -2   3   5     2294.31     2410.57     38.27 o
  -1   3   5     3501.81     3312.19     39.77 o
   0   3   5    12648.87    11647.50     71.13 o
   1   3   5     3635.39     3399.83     40.54 o
   2   3   5     2395.95     2504.96     39.34 o
  -7   4   5      291.37      290.66     19.55 o
  -6   4   5      188.52      192.62     15.19 o
  -5   4   5      152.70      159.94     13.47 o
  -4   4   5     2803.39     2768.47     52.72 o
  -3   4   5      848.01      811.74     26.18 o
  -2   4   5     2237.77     2537.46     41.27 o
  -1   4   5      694.25      745.03     20.74 o
   0   4   5      309.44      276.45     12.77 o
   1   4   5      758.91      771.17     21.48 o
   2   4   5     2325.72     2517.27     41.64 o
  -7   5   5      282.45      252.39     21.66 o
  -6   5   5     1732.23     1756.29     54.44 o
  -5   5   5      987.91     1143.49     39.92 o
  -4   5   5       63.61       61.53      4.79 o
  -3   5   5      180.57      195.84     14.55 o
  -2   5   5     3313.35     3062.59     48.05 o
  -1   5   5     3789.40     3575.66     47.87 o
   0   5   5     1706.56     1763.65     33.20 o
   1   5   5     3838.95     3534.76     47.66 o
  -7   6   5       60.71       81.38      6.84 o
  -6   6   5      119.29      116.36     10.46 o
  -5   6   5     1275.10     1308.12     44.99 o
  -4   6   5     2615.28     2701.63     56.31 o
  -3   6   5      274.23      276.27     17.89 o
  -2   6   5      648.72      678.59     24.98 o
  -1   6   5     1817.04     1844.72     37.28 o
   0   6   5     2973.09     3048.08     46.80 o
   1   6   5     1794.45     1747.57     36.18 o
  -7   7   5      375.40      345.62     23.90 o
  -6   7   5      354.73      328.95     22.95 o
  -5   7   5      382.49      381.55     26.30 o
  -4   7   5      301.89      347.46     23.14 o
  -3   7   5     2935.29     2962.86     56.46 o
  -2   7   5     3781.97     3776.13     59.78 o
  -1   7   5     3422.25     3415.91     53.73 o
   0   7   5     2072.00     2096.07     42.13 o
   1   7   5     3469.61     3377.64     53.61 o
  -7   8   5       67.42       79.23      7.92 o
  -6   8   5      480.07      491.07     32.56 o
  -5   8   5      608.99      640.08     35.01 o
  -4   8   5      279.98      237.42     18.35 o
  -3   8   5      299.40      299.62     20.68 o
  -2   8   5     1221.10     1210.32     36.46 o
  -1   8   5     2774.78     2541.73     49.44 o
   0   8   5     5340.50     5483.17     72.08 o
   1   8   5     2811.32     2530.56     50.36 o
  -6   9   5       85.92       87.46      8.50 o
  -5   9   5      145.53      179.39     16.26 o
  -4   9   5     1483.02     1566.71     48.55 o
  -3   9   5     1194.90     1181.14     40.32 o
  -2   9   5      248.61      273.54     19.55 o
  -1   9   5     1195.82     1261.72     37.34 o
   0   9   5     3184.59     3192.48     59.25 o
   1   9   5     1227.67     1173.80     36.33 o
  -6  10   5      745.27      763.44     42.75 o
  -5  10   5      198.93      191.94     16.45 o
  -4  10   5      358.11      349.54     27.16 o
  -3  10   5       59.88       55.39      5.49 o
  -2  10   5      927.05      917.88     36.82 o
  -1  10   5      539.65      538.05     26.42 o
   0  10   5     1718.42     1596.26     44.77 o
   1  10   5      485.06      461.70     25.16 o
  -6  11   5       69.81       63.89     22.65 o
  -5  11   5       29.13       21.76     11.75 o
  -4  11   5      770.98      737.42     38.70 o
  -3  11   5      237.05      314.90     23.57 o
  -2  11   5       85.24       98.66      7.82 o
  -1  11   5      194.80      198.32     14.39 o
   0  11   5      153.20      215.69     15.34 o
   1  11   5      194.80      189.18     15.47 o
  -5  12   5       68.76       69.60      7.43 o
  -4  12   5        3.06        8.44     11.57 o
  -3  12   5      101.59      102.74      7.49 o
  -2  12   5       37.02       41.12     14.67 o
  -1  12   5      224.35      250.18     17.18 o
   0  12   5      770.96      653.92     32.65 o
   1  12   5      229.16      249.85     18.81 o
  -5  13   5       27.43       35.07     16.63 o
  -4  13   5       14.48       10.92     14.08 o
  -3  13   5      284.13      265.71     20.77 o
  -2  13   5      887.08      887.69     40.51 o
  -1  13   5      141.27      131.46     10.03 o
   0  13   5       10.72      -15.31     15.31 o
   1  13   5      136.95      127.16     10.89 o
  -4  14   5      350.85      358.47     25.50 o
  -3  14   5       21.17       32.65     14.73 o
  -2  14   5       25.37        3.50     15.62 o
  -1  14   5      163.38      199.12     13.41 o
   0  14   5      180.21      153.86     11.51 o
   1  14   5      179.55      197.25     16.29 o
  -3  15   5        6.37        5.86     13.99 o
  -2  15   5      158.18      160.24     12.27 o
  -1  15   5      322.82      319.87     22.52 o
   0  15   5       33.12       19.88     13.16 o
   1  15   5      345.45      307.50     23.29 o
  -2  16   5       46.95       54.71      7.58 o
  -1  16   5       36.90       33.48     16.57 o
   0  16   5       14.89       27.16     15.25 o
   1  16   5       43.73       19.61     19.61 o
   0   0   6       22.57       12.73      4.54 o
   1   0   6      316.05      228.49     42.25 o
   2   0   6      414.65      468.37     11.89 o
   3   0   6     2424.28     2480.20     41.58 o
   4   0   6     1148.99     1200.65     33.36 o
   5   0   6      439.03      472.35     23.97 o
   6   0   6     1407.43     1510.37     45.97 o
   7   0   6       44.75       18.41     13.01 o
   8   0   6      303.80      282.62     21.51 o
  -8   1   6      327.14      289.34     24.18 o
  -7   1   6      417.15      418.47     28.35 o
  -6   1   6      329.05      297.13     22.68 o
  -5   1   6       84.13       79.81      6.08 o
  -4   1   6      153.53      127.29     10.59 o
  -3   1   6      463.89      453.20     18.47 o
  -2   1   6      793.63      760.08     14.76 o
  -1   1   6      370.33      370.05      9.36 o
   0   1   6       24.66       43.34      2.54 o
   1   1   6      377.88      400.01     24.15 o
   2   1   6      755.51      731.09     24.26 o
   3   1   6      445.51      401.01     17.95 o
   4   1   6      149.19      133.36     10.16 o
   5   1   6       73.39       72.36      5.49 o
   6   1   6      392.03      396.06     24.83 o
   7   1   6      438.22      414.20     28.14 o
   8   1   6      319.49      324.51     23.08 o
  -8   2   6      123.60      123.88     11.14 o
  -7   2   6      324.85      306.62     21.08 o
  -6   2   6      293.08      301.12     18.78 o
  -5   2   6     1065.08     1040.75     35.26 o
  -4   2   6       75.37       99.58      7.49 o
  -3   2   6     5256.67     5217.40     61.37 o
  -2   2   6      919.23     1050.94     25.10 o
  -1   2   6     7050.44     6650.96     55.33 o
   0   2   6     2213.67     2291.45     31.42 o
   1   2   6     6854.77     6379.88     54.41 o
   2   2   6      949.11     1094.57     25.75 o
  -8   3   6      454.82      486.07     32.16 o
  -7   3   6      151.37      155.64     14.48 o
  -6   3   6      116.65       88.53      8.41 o
  -5   3   6      275.43      276.45     19.30 o
  -4   3   6     1959.96     2002.94     44.07 o
  -3   3   6      854.14      860.77     26.11 o
  -2   3   6     5558.31     5839.25     60.70 o
  -1   3   6      121.79       87.15      6.94 o
   0   3   6     1260.93     1668.89     28.78 o
   1   3   6      126.57       98.29      7.00 o
   2   3   6     5254.28     5179.96     58.27 o
  -7   4   6       91.79      105.41      8.50 o
  -6   4   6      888.60      845.95     38.23 o
  -5   4   6      979.38     1099.17     39.19 o
  -4   4   6     2456.91     2551.79     51.77 o
  -3   4   6     2072.07     1889.28     39.77 o
  -2   4   6      979.17     1054.68     28.05 o
  -1   4   6     6011.89     5848.52     58.67 o
   0   4   6     1228.51     1255.24     26.85 o
   1   4   6     6039.35     5567.31     57.57 o
   2   4   6     1054.87     1147.29     29.06 o
  -7   5   6      558.64      624.80     36.21 o
  -6   5   6      104.11      119.61     11.60 o
  -5   5   6      965.39      988.70     37.68 o
  -4   5   6     1728.04     1775.00     44.53 o
  -3   5   6      311.56      300.72     18.14 o
  -2   5   6     1721.70     1704.98     37.01 o
  -1   5   6      320.20      386.15     16.82 o
   0   5   6       36.79       53.82      4.88 o
   1   5   6      303.82      347.73     16.32 o
  -7   6   6        3.77      -17.12     17.12 o
  -6   6   6      675.00      716.61     36.82 o
  -5   6   6       77.11       79.23      5.95 o
  -4   6   6      496.00      503.37     25.44 o
  -3   6   6     1388.06     1290.78     36.70 o
  -2   6   6     1039.78     1112.52     31.64 o
  -1   6   6     4358.07     3991.52     55.88 o
   0   6   6      568.02      554.16     21.23 o
   1   6   6     4506.94     4234.34     57.47 o
  -7   7   6      655.92      586.50     37.77 o
  -6   7   6       60.96       43.70      6.41 o
  -5   7   6     1472.50     1585.98     49.77 o
  -4   7   6      153.04      184.85     13.99 o
  -3   7   6     1806.59     1776.39     44.68 o
  -2   7   6      477.90      491.59     23.08 o
  -1   7   6      455.58      474.84     21.42 o
   0   7   6      180.65      172.82     11.38 o
   1   7   6      428.89      432.95     20.56 o
  -7   8   6       10.33       29.55     14.08 o
  -6   8   6      723.69      689.52     38.76 o
  -5   8   6       37.58       51.61      6.41 o
  -4   8   6      856.22      876.46     36.15 o
  -3   8   6      433.43      425.40     24.43 o
  -2   8   6     2103.36     2077.78     48.48 o
  -1   8   6      212.46      183.66     13.75 o
   0   8   6     2285.77     2177.94     46.77 o
   1   8   6      204.51      177.24     13.07 o
  -6   9   6      158.86      176.69     14.42 o
  -5   9   6      714.91      729.87     36.98 o
  -4   9   6      836.28      777.74     36.92 o
  -3   9   6      522.01      537.77     28.42 o
  -2   9   6      870.00      935.99     36.21 o
  -1   9   6       20.31       22.92      9.79 o
   0   9   6        3.26       13.38      8.78 o
   1   9   6       24.44       20.84     10.00 o
  -6  10   6      266.08      271.63     22.86 o
  -5  10   6       12.78       13.78     17.03 o
  -4  10   6      179.28      164.23     14.39 o
  -3  10   6      112.17       87.36      7.70 o
  -2  10   6      181.89      201.70     13.10 o
  -1  10   6      334.00      347.21     22.16 o
   0  10   6      123.55      123.45      8.44 o
   1  10   6      323.77      315.05     22.68 o
  -6  11   6       24.37       27.07     17.03 o
  -5  11   6      116.50      140.48      9.60 o
  -4  11   6      982.68      950.04     41.03 o
  -3  11   6       96.84      124.22     10.95 o
  -2  11   6     1331.66     1274.76     44.59 o
  -1  11   6       32.33       38.57      5.12 o
   0  11   6       15.99       10.16     10.92 o
   1  11   6       34.81       49.71      5.12 o
  -5  12   6      100.15      120.75     11.84 o
  -4  12   6      236.40      223.76     17.52 o
  -3  12   6       80.24       85.71      6.60 o
  -2  12   6     1017.15     1010.80     42.84 o
  -1  12   6      269.78      290.87     20.01 o
   0  12   6     1444.76     1298.20     46.34 o
   1  12   6      260.07      260.00     18.50 o
  -5  13   6      120.70      127.81      9.91 o
  -4  13   6       57.41       55.66      6.97 o
  -3  13   6      153.62      192.95     16.11 o
  -2  13   6      295.23      269.91     21.73 o
  -1  13   6       79.55       84.42      7.70 o
   0  13   6      207.91      199.00     12.98 o
   1  13   6       78.51       86.44      7.46 o
  -4  14   6      104.90       84.66      8.93 o
  -3  14   6      201.69      235.48     20.84 o
  -2  14   6       22.18        7.12     14.21 o
  -1  14   6      339.35      376.30     27.46 o
   0  14   6       16.00        8.41     15.34 o
   1  14   6      323.91      338.25     21.85 o
  -3  15   6       70.23       49.65     20.16 o
  -2  15   6      148.58      130.17     10.83 o
  -1  15   6       35.81       29.40     14.70 o
   0  15   6      293.46      291.36     22.37 o
   1  15   6       37.13       25.62     14.42 o
  -2  16   6       12.90        8.35     16.69 o
  -1  16   6      207.58      216.61     19.42 o
   0  16   6        4.10        0.00     15.22 o
   1  16   6      197.00      255.74     20.81 o
   1   0   7     2835.97     2746.23     25.74 o
   2   0   7     1200.87     1515.46     21.34 o
   3   0   7      730.87      742.60     23.44 o
   4   0   7      965.24      986.74     30.72 o
   5   0   7      635.55      600.80     27.62 o
   6   0   7      131.58      146.00     13.59 o
   7   0   7      150.43      140.70     10.49 o
   8   0   7      330.88      310.76     23.90 o
  -8   1   7      302.25      334.17     24.43 o
  -7   1   7      378.29      330.76     22.95 o
  -6   1   7      561.08      598.38     29.89 o
  -5   1   7      457.09      457.93     24.36 o
  -4   1   7      386.51      436.05     20.93 o
  -3   1   7      420.40      388.18     17.77 o
  -2   1   7     5646.00     6030.88     52.46 o
  -1   1   7     2801.20     2821.91     27.71 o
   0   1   7     2165.37     2395.16     23.30 o
   1   1   7     2704.44     2745.77     25.95 o
   2   1   7     5568.31     5861.17    103.58 o
   3   1   7      355.22      308.09     17.03 o
   4   1   7      355.79      370.78     19.49 o
   5   1   7      463.23      469.01     24.21 o
   6   1   7      609.90      533.88     29.55 o
   7   1   7      345.00      383.12     27.56 o
   8   1   7      298.94      317.17     22.89 o
  -7   2   7      113.28       99.67      8.87 o
  -6   2   7     1166.92     1157.63     43.14 o
  -5   2   7     1198.16     1247.57     38.70 o
  -4   2   7     1276.16     1259.17     35.17 o
  -3   2   7      280.55      220.17     13.81 o
  -2   2   7      166.49      205.84     12.70 o
  -1   2   7       55.54       46.31      3.53 o
   0   2   7     8104.15     8890.24     65.79 o
   1   2   7       42.44       42.47      3.41 o
   2   2   7      195.19      212.19     13.38 o
  -7   3   7      596.50      588.59     35.10 o
  -6   3   7      136.78      135.08      8.62 o
  -5   3   7      332.68      331.16     21.76 o
  -4   3   7      295.52      310.85     18.93 o
  -3   3   7     3061.73     2752.72     47.56 o
  -2   3   7     3214.58     3214.98     46.70 o
  -1   3   7     2038.64     2023.38     34.09 o
   0   3   7      180.63      218.15     12.80 o
   1   3   7     2022.01     1928.89     33.75 o
   2   3   7     3292.45     3115.86     46.73 o
  -7   4   7      124.78      117.10     10.03 o
  -6   4   7     1734.86     1677.27     52.17 o
  -5   4   7      316.89      321.10     22.43 o
  -4   4   7       17.41        9.94      9.33 o
  -3   4   7       68.40       66.13      5.52 o
  -2   4   7      969.26     1053.79     28.17 o
  -1   4   7     3189.93     3014.78     44.31 o
   0   4   7     3068.16     2992.72     42.90 o
   1   4   7     3015.62     2818.79     42.81 o
   2   4   7     1048.08     1114.06     30.56 o
  -7   5   7      276.36      281.79     20.62 o
  -6   5   7      120.56      117.47      9.27 o
  -5   5   7      467.13      491.07     27.49 o
  -4   5   7     2495.16     2518.19     53.82 o
  -3   5   7     2578.95     2529.76     49.37 o
  -2   5   7      341.45      358.17     18.38 o
  -1   5   7     1269.14     1264.30     30.50 o
   0   5   7     2509.39     2480.14     42.62 o
   1   5   7     1180.41     1146.37     29.77 o
  -7   6   7      424.20      397.60     31.39 o
  -6   6   7      614.38      630.08     35.90 o
  -5   6   7      167.67      181.14     15.53 o
  -4   6   7       64.69       69.47      5.28 o
  -3   6   7     1049.26     1082.88     34.03 o
  -2   6   7     1578.51     1680.15     39.77 o
  -1   6   7     2608.61     2679.78     47.23 o
   0   6   7     2017.31     1854.70     38.82 o
   1   6   7     2426.57     2527.92     45.81 o
  -7   7   7       24.46       28.60     16.48 o
  -6   7   7       86.64       88.22      7.43 o
  -5   7   7     1148.85     1141.06     44.31 o
  -4   7   7     1911.42     1789.86     49.83 o
  -3   7   7     2082.52     2037.55     48.94 o
  -2   7   7      995.34     1060.94     33.60 o
  -1   7   7     1327.81     1342.61     35.69 o
   0   7   7     3456.15     3424.99     55.85 o
   1   7   7     1332.19     1373.51     35.84 o
  -7   8   7      184.07      195.38     15.25 o
  -6   8   7      148.25      147.05     12.67 o
  -5   8   7      278.81      258.53     20.31 o
  -4   8   7      482.73      413.99     25.96 o
  -3   8   7     1648.47     1571.19     44.62 o
  -2   8   7     1250.42     1207.01     37.93 o
  -1   8   7     1550.59     1538.75     41.15 o
   0   8   7     1168.48     1126.76     35.04 o
   1   8   7     1554.05     1573.15     41.73 o
  -6   9   7      316.62      304.77     22.74 o
  -5   9   7      221.61      218.02     15.10 o
  -4   9   7      116.77      118.94      7.64 o
  -3   9   7      697.35      688.56     32.34 o
  -2   9   7     2449.14     2527.30     57.08 o
  -1   9   7      684.81      738.86     29.86 o
   0   9   7      149.78      147.51     12.95 o
   1   9   7      682.15      693.84     30.32 o
  -6  10   7      378.20      405.42     26.60 o
  -5  10   7       83.21       83.19      7.89 o
  -4  10   7     1158.06     1068.95     43.88 o
  -3  10   7      475.92      423.59     27.83 o
  -2  10   7      425.33      418.74     25.53 o
  -1  10   7      200.07      189.58     14.55 o
   0  10   7       30.97       44.62      4.42 o
   1  10   7      189.27      186.88     14.42 o
  -5  11   7      128.46      120.60      9.27 o
  -4  11   7        5.73        1.63     11.35 o
  -3  11   7      146.16      156.90     12.27 o
  -2  11   7      645.41      674.23     33.63 o
  -1  11   7      246.77      257.92     18.81 o
   0  11   7       85.37      102.00      8.84 o
   1  11   7      257.51      292.01     19.55 o
  -5  12   7       45.91       53.67     18.53 o
  -4  12   7      156.83      139.07     10.53 o
  -3  12   7      295.22      294.10     20.90 o
  -2  12   7      850.43      817.02     39.62 o
  -1  12   7      135.68      134.16     12.03 o
   0  12   7      295.09      315.27     23.97 o
   1  12   7      134.18      145.79     12.27 o
  -4  13   7      692.18      651.80     40.51 o
  -3  13   7       10.38        6.90     15.65 o
  -2  13   7      101.57      100.47      8.41 o
  -1  13   7      335.19      349.82     26.18 o
   0  13   7      908.48      917.64     41.86 o
   1  13   7      337.09      370.69     23.35 o
  -4  14   7       27.28       22.09     16.23 o
  -3  14   7      259.64      269.27     21.60 o
  -2  14   7      222.62      270.22     19.88 o
  -1  14   7      131.60      150.21     12.15 o
   0  14   7        7.58       17.15     13.07 o
   1  14   7      149.36      155.85     15.04 o
  -3  15   7      120.57      146.99     10.65 o
  -2  15   7       43.38       52.07      6.90 o
  -1  15   7       78.78       58.00     19.55 o
   0  15   7       74.91       64.93      8.44 o
   1  15   7       93.72       95.13      8.47 o
  -1  16   7      154.27      166.96     14.24 o
   0  16   7       40.73       23.97     17.64 o
   1  16   7      155.33      160.18     14.33 o
   0   0   8      391.16      395.64     14.51 o
   1   0   8      122.29      118.46      6.03 o
   2   0   8     7658.17     7279.67     48.73 o
   3   0   8      223.00      257.46     15.99 o
   4   0   8      787.66      829.60     29.49 o
   5   0   8       20.58       22.40     11.75 o
   6   0   8      355.85      377.99     25.10 o
   7   0   8        3.93      -14.48     14.48 o
  -7   1   8      241.24      261.69     17.46 o
  -6   1   8      944.58      879.37     38.11 o
  -5   1   8      745.07      692.19     30.35 o
  -4   1   8      784.13      791.95     28.72 o
  -3   1   8      968.16     1062.35     29.24 o
  -2   1   8      644.99      660.67     15.23 o
  -1   1   8     6789.95     7029.13     74.84 o
   0   1   8       43.69       37.79      2.38 o
   1   1   8     6975.86     7163.92     50.37 o
   2   1   8      642.04      641.84     15.13 o
   3   1   8     1169.36     1293.20     32.90 o
   4   1   8      799.44      786.76     28.32 o
   5   1   8      722.52      702.83     30.78 o
   6   1   8      915.65      826.47     35.66 o
   7   1   8      262.92      269.52     19.21 o
  -7   2   8      121.45      124.22      9.88 o
  -6   2   8      691.43      637.81     33.33 o
  -5   2   8      258.37      274.46     20.07 o
  -4   2   8     1547.00     1493.49     39.52 o
  -3   2   8      276.01      304.59     16.94 o
  -2   2   8     2777.96     2776.81     43.57 o
  -1   2   8      339.96      329.11     14.82 o
   0   2   8    16546.47    15611.68     92.55 o
   1   2   8      298.86      317.63     14.64 o
   2   2   8     2667.56     2613.53     43.14 o
  -7   3   8      228.06      201.64     17.21 o
  -6   3   8      175.28      205.57     16.72 o
  -5   3   8      745.69      741.71     33.88 o
  -4   3   8     1731.68     1612.92     41.86 o
  -3   3   8      591.95      576.90     24.27 o
  -2   3   8      778.97      779.64     24.43 o
  -1   3   8     3573.09     3594.35     47.72 o
   0   3   8     5052.04     4898.51     54.50 o
   1   3   8     3678.29     3598.68     47.69 o
   2   3   8      798.42      765.03     25.07 o
  -7   4   8      566.56      580.12     35.50 o
  -6   4   8      213.81      229.62     17.15 o
  -5   4   8      198.55      253.25     20.16 o
  -4   4   8     1084.33     1135.57     35.53 o
  -3   4   8      703.73      691.76     26.05 o
  -2   4   8     1427.18     1399.74     34.21 o
  -1   4   8      262.85      211.52     13.72 o
   0   4   8    14526.78    13594.44     95.25 o
   1   4   8      279.55      234.59     14.30 o
   2   4   8     1287.16     1255.00     32.47 o
  -7   5   8        4.28       26.67     10.22 o
  -6   5   8      742.70      762.73     39.98 o
  -5   5   8       99.00      104.30      8.29 o
  -4   5   8     1455.38     1423.96     40.72 o
  -3   5   8     1059.08     1029.49     33.02 o
  -2   5   8        6.35       19.12      7.00 o
  -1   5   8      962.67      996.35     28.26 o
   0   5   8      264.14      266.48     15.25 o
   1   5   8     1115.86     1163.68     30.75 o
  -7   6   8      517.21      476.86     34.18 o
  -6   6   8      325.32      342.67     22.65 o
  -5   6   8      163.69      171.23     14.58 o
  -4   6   8       90.83       76.78      5.62 o
  -3   6   8     1137.04     1105.99     35.29 o
  -2   6   8      235.61      200.50     12.89 o
  -1   6   8      483.67      463.97     21.30 o
   0   6   8     4764.94     4750.20     63.61 o
   1   6   8      467.52      448.72     21.42 o
  -7   7   8       73.13       67.42      7.95 o
  -6   7   8      768.57      846.78     41.03 o
  -5   7   8       74.01       88.04      7.86 o
  -4   7   8      916.74      883.85     36.21 o
  -3   7   8      488.14      478.49     25.84 o
  -2   7   8      825.92      837.97     30.69 o
  -1   7   8      142.13      151.99     11.60 o
   0   7   8     1381.04     1288.91     36.21 o
   1   7   8      121.85      150.15     11.35 o
  -6   8   8      508.24      536.09     33.72 o
  -5   8   8      507.44      424.23     29.64 o
  -4   8   8      214.53      208.94     16.51 o
  -3   8   8     1436.33     1443.04     43.91 o
  -2   8   8      253.73      238.31     15.96 o
  -1   8   8      235.44      259.27     18.14 o
   0   8   8      199.99      178.62     13.59 o
   1   8   8      250.43      284.31     19.15 o
  -6   9   8      239.81      217.84     18.32 o
  -5   9   8       27.67       23.41     16.08 o
  -4   9   8      386.88      397.57     28.38 o
  -3   9   8      105.90      119.71      9.88 o
  -2   9   8      437.51      456.21     25.84 o
  -1   9   8     1133.28     1142.87     37.99 o
   0   9   8     4074.04     3923.55     68.34 o
   1   9   8     1158.57     1157.14     38.27 o
  -6  10   8       70.61       65.51      8.68 o
  -5  10   8      382.99      387.96     28.72 o
  -4  10   8      337.23      348.10     26.05 o
  -3  10   8      325.38      347.98     24.98 o
  -2  10   8      690.47      701.27     33.75 o
  -1  10   8      205.82      192.22     15.80 o
   0  10   8        0.24      -10.56     10.56 o
   1  10   8      225.40      233.55     16.20 o
  -5  11   8       74.17       84.05      8.04 o
  -4  11   8      110.65      107.06      8.44 o
  -3  11   8      181.39      184.02     13.53 o
  -2  11   8      989.52      956.85     41.15 o
  -1  11   8       34.81       28.32     12.12 o
   0  11   8      248.58      243.22     17.03 o
   1  11   8       33.32       30.50      4.97 o
  -5  12   8      317.64      353.99     25.32 o
  -4  12   8       25.92       12.43     15.77 o
  -3  12   8      192.80      169.23     13.50 o
  -2  12   8      473.82      512.98     31.76 o
  -1  12   8       11.06       28.05     10.34 o
   0  12   8      116.19      126.15      8.22 o
   1  12   8       11.99       16.69      5.28 o
  -4  13   8       15.20       22.86     16.85 o
  -3  13   8      392.21      411.13     28.29 o
  -2  13   8      352.68      324.17     21.82 o
  -1  13   8      180.57      181.35     14.70 o
   0  13   8      334.80      333.40     22.40 o
   1  13   8      192.68      191.20     14.67 o
  -3  14   8      140.20      120.60     10.68 o
  -2  14   8      168.43      183.90     13.29 o
  -1  14   8       44.60       67.05      6.90 o
   0  14   8      519.63      580.58     34.43 o
   1  14   8       48.07       50.60      6.75 o
  -2  15   8       35.38       25.99     17.06 o
  -1  15   8      284.78      274.61     19.70 o
   0  15   8        6.05        1.87     14.67 o
   1  15   8      247.50      225.97     18.84 o
  -1  16   8       11.58       28.88     14.61 o
   0  16   8      896.47      893.12     49.37 o
   1  16   8        9.74       -4.11     17.21 o
   1   0   9      385.61      324.19     43.57 o
   2   0   9     2225.24     2133.68     60.07 o
   3   0   9        6.78        3.19      7.73 o
   4   0   9       12.04       15.37      8.99 o
   5   0   9     1318.25     1251.38     40.63 o
   6   0   9      706.36      749.97     35.07 o
   7   0   9      204.23      183.26     14.64 o
  -7   1   9       90.40      103.07      8.16 o
  -6   1   9      495.61      401.07     27.59 o
  -5   1   9      986.45      987.11     36.95 o
  -4   1   9     1028.26     1066.28     33.20 o
  -3   1   9      651.11      681.60     24.89 o
  -2   1   9      318.48      365.18     12.76 o
  -1   1   9      419.27      429.20     12.34 o
   0   1   9     5996.12     5783.47     69.73 o
   1   1   9      388.62      409.47     11.64 o
   2   1   9      281.23      314.35     11.90 o
   3   1   9      593.37      648.37     24.27 o
   4   1   9     1069.82     1128.02     34.98 o
   5   1   9      981.01      982.84     36.36 o
   6   1   9      433.81      386.52     25.81 o
   7   1   9       86.26       83.90      7.33 o
  -7   2   9      261.67      232.42     19.79 o
  -6   2   9      758.86      757.33     34.83 o
  -5   2   9      927.47      877.38     35.23 o
  -4   2   9      931.04      900.57     31.27 o
  -3   2   9     2543.68     2541.30     47.16 o
  -2   2   9     1461.15     1496.37     33.72 o
  -1   2   9      181.68      186.42     12.70 o
   0   2   9     1808.38     1778.04     33.66 o
   1   2   9      172.52      172.55     11.42 o
   2   2   9     1452.79     1472.81     34.03 o
  -7   3   9      151.82      148.09     13.04 o
  -6   3   9     1761.59     1679.08     52.66 o
  -5   3   9      657.79      646.19     31.30 o
  -4   3   9      188.82      226.56     17.37 o
  -3   3   9        7.25       12.98      7.79 o
  -2   3   9      291.95      275.56     16.23 o
  -1   3   9      730.70      567.20     21.02 o
   0   3   9    13565.98    13254.57     93.81 o
   1   3   9      804.21      662.91     22.34 o
   2   3   9      321.71      323.68     17.03 o
  -7   4   9      439.98      439.52     31.48 o
  -6   4   9      116.81      135.05     10.89 o
  -5   4   9      100.58      115.07      9.30 o
  -4   4   9      235.64      248.53     18.17 o
  -3   4   9     2970.46     2966.08     54.34 o
  -1   4   9      228.50      247.54     14.88 o
   0   4   9      920.99      847.58     25.93 o
   1   4   9      183.17      209.80     13.38 o
   2   4   9      205.28      218.58     15.50 o
  -7   5   9      271.78      227.69     17.61 o
  -6   5   9      747.45      743.09     38.45 o
  -5   5   9       52.08       67.48      5.77 o
  -4   5   9       89.92      100.77      7.30 o
  -3   5   9      845.23      847.64     30.72 o
  -2   5   9      768.75      730.48     26.91 o
  -1   5   9      614.34      595.62     22.83 o
   0   5   9     1990.36     2033.10     41.24 o
   1   5   9      674.02      587.55     22.77 o
  -7   6   9       29.04       18.84     14.36 o
  -6   6   9       12.46       13.47     13.26 o
  -5   6   9      214.64      182.06     13.90 o
  -4   6   9     1134.64     1166.01     40.41 o
  -3   6   9      249.45      273.72     19.70 o
  -2   6   9      243.66      303.52     19.30 o
  -1   6   9     1282.10     1304.62     34.61 o
   0   6   9     4403.95     4324.80     62.75 o
   1   6   9     1347.09     1296.15     35.63 o
  -7   7   9      208.49      224.50     16.51 o
  -6   7   9       78.21       70.33      7.61 o
  -5   7   9      117.31      112.16     10.16 o
  -4   7   9      785.06      812.72     35.17 o
  -3   7   9      872.05      842.27     34.37 o
  -2   7   9      698.76      751.16     29.49 o
  -1   7   9      751.98      723.15     28.05 o
   0   7   9      664.06      700.19     27.03 o
   1   7   9      744.43      710.11     27.83 o
  -6   8   9      104.17      114.74     10.25 o
  -5   8   9      135.90      145.24     12.80 o
  -4   8   9      776.53      745.49     35.10 o
  -3   8   9      131.20      121.15     10.80 o
  -2   8   9     1379.60     1320.11     40.47 o
  -1   8   9     1168.62     1036.54     35.57 o
   0   8   9      664.22      765.65     30.78 o
   1   8   9     1180.68     1116.94     36.73 o
  -6   9   9      204.18      245.55     16.17 o
  -5   9   9      237.60      260.03     18.57 o
  -4   9   9      432.02      410.92     27.83 o
  -3   9   9      739.96      787.71     35.23 o
  -2   9   9     1257.61     1338.46     44.28 o
  -1   9   9      714.20      743.83     31.58 o
   0   9   9       22.28       22.92     11.69 o
   1   9   9      654.48      624.09     29.58 o
  -6  10   9      209.42      242.91     19.09 o
  -5  10   9      240.10      243.37     18.57 o
  -4  10   9      121.07      117.99     11.35 o
  -3  10   9       53.30       42.93      5.55 o
  -2  10   9     2419.32     2332.23     58.98 o
  -1  10   9      635.84      593.68     30.75 o
   0  10   9      157.99      184.88     14.51 o
   1  10   9      625.68      580.21     29.98 o
  -5  11   9      259.43      258.78     17.92 o
  -4  11   9      446.17      493.77     31.18 o
  -3  11   9      257.12      243.31     19.42 o
  -2  11   9      813.29      896.74     40.14 o
  -1  11   9      692.26      734.65     35.23 o
   0  11   9        5.53       20.74     10.99 o
   1  11   9      660.91      644.81     33.54 o
  -5  12   9      148.83      166.44     14.48 o
  -4  12   9      659.85      625.60     37.56 o
  -3  12   9       28.84       28.42     13.47 o
  -2  12   9      245.14      262.30     17.74 o
  -1  12   9      439.39      456.82     30.47 o
   0  12   9      434.54      443.26     30.75 o
   1  12   9      421.60      411.65     29.95 o
  -4  13   9      142.78      161.90      9.88 o
  -3  13   9      251.23      276.54     21.51 o
  -2  13   9      260.09      269.27     21.57 o
  -1  13   9      307.25      325.00     22.43 o
   0  13   9       67.29       74.69      7.30 o
   1  13   9      315.03      290.01     22.34 o
  -3  14   9      131.63      123.45     10.59 o
  -2  14   9       44.25       37.38      6.81 o
  -1  14   9       89.62       97.64      7.98 o
   0  14   9      197.07      216.28     18.26 o
   1  14   9      100.35       92.64      9.79 o
  -2  15   9        4.55       24.43     13.20 o
  -1  15   9      238.86      236.83     17.68 o
   0  15   9      151.98      136.43     10.34 o
   1  15   9      254.15      257.09     20.74 o
   0   0  10      114.41      118.45      8.71 o
   1   0  10     6805.56     6260.53     46.31 o
   2   0  10      733.20      827.97     18.66 o
   3   0  10     4519.72     4727.89     65.21 o
   4   0  10      531.66      450.69     23.26 o
   5   0  10     1576.70     1634.16     47.13 o
   6   0  10      519.56      521.20     29.70 o
   7   0  10       19.49       31.91     12.46 o
  -7   1  10       31.56       44.07      6.11 o
  -6   1  10      128.47      127.41     11.05 o
  -5   1  10      102.95      102.55      9.27 o
  -4   1  10     1232.60     1268.44     38.79 o
  -3   1  10      469.45      419.36     20.22 o
  -2   1  10    10925.07    11137.62     80.47 o
  -1   1  10       39.30       15.25      5.27 o
   0   1  10      487.97      486.95     13.45 o
   1   1  10       37.53       20.92      2.72 o
   2   1  10    11119.84    11334.71     66.95 o
   3   1  10      482.36      454.92     21.20 o
   4   1  10     1220.07     1232.05     37.41 o
   5   1  10      103.80       94.05      7.15 o
   6   1  10      159.78      144.29     12.86 o
   7   1  10       25.28       11.75     15.50 o
  -7   2  10      207.38      204.25     18.93 o
  -6   2  10       21.93       27.43     14.24 o
  -5   2  10      893.15      973.76     37.13 o
  -4   2  10     1949.12     1889.92     46.34 o
  -3   2  10     1899.76     1949.09     43.30 o
  -2   2  10     1233.08     1394.37     34.18 o
  -1   2  10     5540.16     5194.78     60.91 o
   0   2  10      854.42      952.40     26.60 o
   1   2  10     5516.08     5105.73     60.57 o
   2   2  10     1219.13     1248.49     32.71 o
  -7   3  10      200.96      229.90     19.30 o
  -6   3  10       64.75       72.42      6.69 o
  -5   3  10      119.55      110.25     10.62 o
  -4   3  10     1943.52     1863.81     46.89 o
  -3   3  10       55.49       65.51      5.03 o
  -2   3  10      230.79      198.57     15.16 o
  -1   3  10     2680.08     2622.58     44.92 o
   0   3  10     1338.32     1672.67     35.60 o
   1   3  10     2686.84     2587.57     44.40 o
   2   3  10      259.51      215.60     15.83 o
  -7   4  10      134.59      151.65     12.18 o
  -6   4  10      272.86      254.23     19.73 o
  -5   4  10       33.16       25.68     12.46 o
  -4   4  10     1066.98     1012.73     36.21 o
  -3   4  10     1650.73     1514.60     39.71 o
  -2   4  10       92.80       90.83      6.66 o
  -1   4  10     1806.59     1761.53     38.60 o
   0   4  10        9.45       12.15      7.15 o
   1   4  10     1793.72     1726.12     38.17 o
   2   4  10       97.06       96.32      8.41 o
  -7   5  10      715.35      673.31     39.22 o
  -6   5  10       39.59       43.05     15.34 o
  -5   5  10        0.29        8.50     10.37 o
  -4   5  10      699.86      683.35     31.36 o
  -3   5  10     1162.35     1155.91     36.76 o
  -2   5  10       94.57       82.91      6.66 o
  -1   5  10      117.86      118.11     10.00 o
   0   5  10      830.24      795.93     28.05 o
   1   5  10      101.94       96.63      6.69 o
  -7   6  10       43.60       37.81      7.06 o
  -6   6  10      673.68      663.19     37.84 o
  -5   6  10       22.62       28.20     11.57 o
  -4   6  10      390.66      402.85     25.04 o
  -3   6  10     1350.47     1319.01     40.81 o
  -2   6  10      407.26      369.95     21.70 o
  -1   6  10      408.43      386.18     20.81 o
   0   6  10      113.56      131.24      9.39 o
   1   6  10      457.53      402.36     20.68 o
  -6   7  10      674.58      731.99     39.95 o
  -5   7  10      572.69      630.48     34.74 o
  -4   7  10      306.32      284.80     18.10 o
  -3   7  10      246.79      257.33     16.75 o
  -2   7  10      487.41      459.37     24.55 o
  -1   7  10      140.65      167.36     12.83 o
   0   7  10      409.46      354.73     20.62 o
   1   7  10      128.97      151.87     10.71 o
  -6   8  10      353.74      344.02     24.46 o
  -5   8  10        6.81        4.97     13.13 o
  -4   8  10       34.93       41.18     14.27 o
  -3   8  10      221.20      218.70     15.68 o
  -2   8  10      390.96      397.08     25.50 o
  -1   8  10      778.37      767.49     31.39 o
   0   8  10      767.61      837.55     32.53 o
   1   8  10      754.10      711.79     30.87 o
  -6   9  10      198.05      183.72     14.58 o
  -5   9  10      794.45      827.79     42.22 o
  -4   9  10      613.84      591.23     33.82 o
  -3   9  10       40.99        8.19     14.21 o
  -2   9  10       84.82       75.03      6.63 o
  -1   9  10      451.52      415.49     26.14 o
   0   9  10      118.70      142.29      9.11 o
   1   9  10      486.09      433.16     27.31 o
  -5  10  10       61.22       24.15     17.12 o
  -4  10  10      150.25      143.46     10.83 o
  -3  10  10       51.29       39.80     14.67 o
  -2  10  10      648.47      651.19     34.74 o
  -1  10  10      395.84      439.21     26.30 o
   0  10  10      127.71      104.95      7.89 o
   1  10  10      407.33      433.38     27.86 o
  -5  11  10      777.44      820.45     43.82 o
  -4  11  10       13.85       10.40     14.70 o
  -3  11  10      181.50      220.11     15.83 o
  -2  11  10      485.41      484.87     30.29 o
  -1  11  10       72.56       73.12      6.78 o
   0  11  10        3.36       -2.85     10.89 o
   1  11  10       73.76       73.37      7.95 o
  -4  12  10       40.49       40.14      6.84 o
  -3  12  10      146.45      155.67     10.86 o
  -2  12  10      318.13      309.96     21.70 o
  -1  12  10      323.90      330.15     22.80 o
   0  12  10      332.25      299.28     21.91 o
   1  12  10      343.36      347.77     27.59 o
  -4  13  10       14.16        3.99     17.77 o
  -3  13  10      242.02      233.37     16.45 o
  -2  13  10      251.45      227.20     16.42 o
  -1  13  10       49.23       42.44     16.20 o
   0  13  10      516.73      491.71     34.83 o
   1  13  10       52.88       48.02      7.30 o
  -3  14  10      424.16      460.51     33.23 o
  -2  14  10      112.21      118.51     10.77 o
  -1  14  10      183.41      208.91     17.00 o
   0  14  10       36.91       34.98     17.55 o
   1  14  10      170.24      179.33     12.18 o
  -2  15  10       29.07       45.81     16.66 o
  -1  15  10       63.07       53.95      8.29 o
   0  15  10     1265.23     1215.20     54.25 o
   1  15  10       60.80       64.26      8.10 o
   1   0  11       50.26       60.44      6.05 o
   2   0  11     1889.40     1550.81     26.72 o
   3   0  11      552.29      562.57     24.83 o
   4   0  11      892.56      891.28     32.74 o
   5   0  11      679.95      576.90     29.67 o
   6   0  11       10.23        7.33     12.37 o
   7   0  11      181.86      163.99     13.81 o
  -7   1  11      125.34      135.51     11.08 o
  -6   1  11      298.52      288.57     20.59 o
  -5   1  11     1521.00     1592.82     48.67 o
  -4   1  11      567.22      640.82     28.02 o
  -3   1  11      458.73      474.04     23.47 o
  -2   1  11     3603.57     3809.38     44.13 o
  -1   1  11      423.44      482.76     14.48 o
   0   1  11      114.17      152.34      7.49 o
   1   1  11      393.79      416.75     25.53 o
   2   1  11     3578.34     3753.97     52.96 o
   3   1  11      471.61      523.69     24.40 o
   4   1  11      503.01      528.78     26.02 o
   5   1  11     1541.98     1494.99     47.29 o
   6   1  11      352.95      389.22     26.42 o
   7   1  11      138.07      139.87     12.00 o
  -7   2  11      194.90      197.04     14.48 o
  -6   2  11      724.98      773.60     38.05 o
  -5   2  11      359.14      304.13     18.69 o
  -4   2  11      418.29      396.83     23.54 o
  -3   2  11      111.06      119.71      8.62 o
  -2   2  11     1057.71      967.29     29.73 o
  -1   2  11      341.47      299.68     16.75 o
   0   2  11        2.74        5.09      7.61 o
   1   2  11      313.09      249.78     16.05 o
   2   2  11     1040.34      987.48     31.48 o
  -7   3  11      194.42      185.22     16.32 o
  -6   3  11      502.62      490.92     29.58 o
  -5   3  11      227.98      281.24     19.15 o
  -4   3  11       47.69       55.63      5.52 o
  -3   3  11     1316.63     1280.84     37.13 o
  -2   3  11      578.02      592.98     24.52 o
  -1   3  11      757.65      699.15     25.07 o
   0   3  11      521.39      469.59     20.13 o
   1   3  11      700.34      672.09     24.67 o
   2   3  11      589.33      517.49     23.87 o
  -7   4  11      234.28      212.50     12.86 o
  -6   4  11      672.34      647.51     35.01 o
  -5   4  11       12.89       15.40      8.99 o
  -4   4  11      107.59       93.19      8.65 o
  -3   4  11     1132.44     1078.61     35.75 o
  -2   4  11       77.14       90.68      5.92 o
  -1   4  11      374.40      425.49     20.22 o
   0   4  11      457.42      422.64     20.25 o
   1   4  11      326.80      321.38     18.84 o
   2   4  11      100.31      122.31     10.86 o
  -7   5  11      188.14      190.44     13.32 o
  -6   5  11      258.71      197.71     15.86 o
  -5   5  11       15.50        1.47     13.50 o
  -4   5  11      623.85      619.43     31.05 o
  -3   5  11     1583.48     1547.19     43.73 o
  -2   5  11       21.64       10.89      9.33 o
  -1   5  11      135.60      141.65     11.14 o
   0   5  11     3345.99     3331.65     56.74 o
   1   5  11      133.11      129.62     10.56 o
  -6   6  11      106.45       89.70      9.67 o
  -5   6  11       34.68       31.97      5.34 o
  -4   6  11      363.49      381.49     25.29 o
  -3   6  11      292.13      279.83     20.81 o
  -2   6  11      262.20      290.41     18.87 o
  -1   6  11     1214.94     1156.31     35.38 o
   0   6  11     3805.99     3727.16     62.85 o
   1   6  11     1105.24     1108.66     34.58 o
  -6   7  11       16.58        0.00     14.39 o
  -5   7  11      188.72      210.72     16.23 o
  -4   7  11      567.87      556.00     30.62 o
  -3   7  11      301.74      321.19     23.81 o
  -2   7  11      226.46      187.43     15.07 o
  -1   7  11      811.71      857.68     32.28 o
   0   7  11     2887.77     2720.72     55.88 o
   1   7  11      874.80      748.80     31.18 o
  -6   8  11       90.80       81.26      8.68 o
  -5   8  11      200.73      175.49     12.09 o
  -4   8  11      802.15      690.99     35.69 o
  -3   8  11       16.29        5.28     12.40 o
  -2   8  11     1044.30     1073.95     39.55 o
  -1   8  11      338.34      321.68     21.08 o
   0   8  11      537.34      483.12     27.00 o
   1   8  11      367.36      382.59     22.68 o
  -6   9  11       75.16       59.19     21.14 o
  -5   9  11      213.58      235.12     18.66 o
  -4   9  11      283.76      268.01     19.76 o
  -2   9  11     1509.24     1606.81     49.37 o
  -1   9  11      729.97      809.50     34.46 o
   0   9  11       12.09        2.49     11.57 o
   1   9  11      696.34      738.12     33.11 o
  -5  10  11      331.39      339.23     24.98 o
  -4  10  11       67.69       63.34      6.84 o
  -3  10  11      144.98      127.96      8.35 o
  -2  10  11     1383.44     1328.09     48.30 o
  -1  10  11      983.36      957.50     39.59 o
   0  10  11        7.07       -5.46     10.71 o
   1  10  11     1006.80      980.85     38.97 o
  -5  11  11      217.41      234.23     16.32 o
  -4  11  11      377.13      380.75     28.78 o
  -3  11  11       29.64       21.30     14.58 o
  -2  11  11     1205.42     1204.09     47.56 o
  -1  11  11     1079.79     1078.95     43.02 o
   0  11  11      387.84      411.38     26.94 o
   1  11  11     1067.26     1016.54     43.14 o
  -4  12  11      313.49      352.15     23.47 o
  -3  12  11       90.07       75.21      7.58 o
  -2  12  11      322.91      330.52     22.28 o
  -1  12  11      725.32      644.50     38.20 o
   0  12  11       70.95       57.94      7.18 o
   1  12  11      748.25      762.43     38.60 o
  -3  13  11       23.09       49.19     16.94 o
  -2  13  11      117.98      137.63     12.31 o
  -1  13  11      439.53      457.87     30.47 o
   0  13  11      230.48      211.27     17.55 o
   1  13  11      418.26      386.89     25.71 o
  -3  14  11      159.52      162.57     11.45 o
  -2  14  11        6.50        1.96     12.98 o
  -1  14  11       95.65      108.57      9.02 o
   0  14  11      243.09      257.98     19.03 o
   1  14  11      107.04      103.11      8.93 o
  -1  15  11       32.40       47.47      6.72 o
   0  15  11       81.91       71.31      9.30 o
   1  15  11       42.11       42.68     17.61 o
   0   0  12      659.21      729.22     25.59 o
   1   0  12      104.57      115.59      6.44 o
   2   0  12    22241.33    21932.03    270.87 o
   3   0  12        1.50        2.92      8.75 o
   4   0  12      990.42      924.51     35.17 o
   5   0  12        2.78       -1.32     12.43 o
   6   0  12       91.10      103.78      9.21 o
   7   0  12        7.50       28.54     14.91 o
  -7   1  12       28.39       23.35     15.96 o
  -6   1  12       48.24       37.56      6.35 o
  -5   1  12      640.78      667.97     31.36 o
  -4   1  12     1354.20     1333.86     41.70 o
  -3   1  12     1632.51     1628.14     41.61 o
  -2   1  12      426.76      390.28     22.80 o
  -1   1  12     3354.53     3495.81     46.06 o
   0   1  12       16.60       25.15      2.74 o
   1   1  12     3392.51     3483.24     40.34 o
   2   1  12      408.75      360.38     14.58 o
   3   1  12     1619.77     1665.30     43.36 o
   4   1  12     1358.16     1314.68     40.51 o
   5   1  12      620.69      588.22     31.48 o
   6   1  12       52.01       53.21      6.14 o
   7   1  12       27.12        7.12     16.69 o
  -7   2  12       45.08       35.60      6.75 o
  -6   2  12        4.73      -14.27     14.27 o
  -5   2  12      139.91      127.75     10.34 o
  -4   2  12     1847.89     1772.70     47.84 o
  -3   2  12        2.01        6.97      6.97 o
  -2   2  12     2775.43     2812.74     51.86 o
  -1   2  12      485.22      504.54     21.88 o
   0   2  12     2843.75     2474.16     46.24 o
   1   2  12      495.04      483.73     22.31 o
   2   2  12     2747.46     2790.04     53.18 o
  -7   3  12      163.64      168.90     12.67 o
  -6   3  12        9.43       25.25     12.00 o
  -5   3  12      103.52       77.67      6.51 o
  -4   3  12     1612.96     1559.74     45.97 o
  -3   3  12      475.94      532.89     25.62 o
  -2   3  12      385.26      364.40     20.41 o
  -1   3  12      764.90      804.40     27.62 o
   0   3  12        1.63       11.75      7.24 o
   1   3  12      738.93      668.74     25.68 o
   2   3  12      371.48      326.44     19.64 o
  -7   4  12      447.11      410.09     26.39 o
  -6   4  12       11.40       21.11     10.65 o
  -5   4  12       75.58       84.51      6.38 o
  -4   4  12      958.36      819.78     35.26 o
  -3   4  12      316.73      274.27     20.19 o
  -2   4  12       45.37       62.51      4.91 o
  -1   4  12      761.39      724.96     27.56 o
   0   4  12     5807.00     5526.59     73.12 o
   1   4  12      789.70      738.43     27.65 o
   2   4  12       55.41       56.22      5.22 o
  -6   5  12      570.16      530.65     35.04 o
  -5   5  12        9.05       21.27     10.74 o
  -4   5  12      806.96      786.45     34.98 o
  -3   5  12     1024.83      994.75     37.10 o
  -2   5  12       51.69       67.45      6.08 o
  -1   5  12      154.47      173.07     12.61 o
   0   5  12        7.43       19.12      9.73 o
   1   5  12      180.47      182.09     12.27 o
  -6   6  12      268.54      312.38     22.89 o
  -5   6  12       26.23       36.58     14.48 o
  -4   6  12      170.14      164.29     12.70 o
  -3   6  12      866.20      878.20     34.68 o
  -2   6  12      123.48      101.33      7.70 o
  -1   6  12       43.61       42.78      4.14 o
   0   6  12     2345.93     2433.77     51.98 o
   1   6  12       39.47       30.20     11.08 o
  -6   7  12      820.42      789.09     43.85 o
  -5   7  12       50.86       46.77     15.65 o
  -4   7  12      134.96      134.01     10.92 o
  -3   7  12       10.08       20.62     10.31 o
  -2   7  12       26.52       15.68     10.31 o
  -1   7  12       69.91       66.77      5.65 o
   0   7  12      259.51      340.49     21.11 o
   1   7  12       68.64       79.78      5.46 o
  -6   8  12      621.51      657.20     40.29 o
  -5   8  12      691.52      732.45     40.94 o
  -4   8  12      904.48      884.74     39.40 o
  -3   8  12        1.85       12.37     10.37 o
  -2   8  12      311.87      305.11     23.84 o
  -1   8  12       71.29       72.17      7.06 o
   0   8  12        7.53       16.88     10.40 o
   1   8  12       63.97       67.63      5.46 o
  -5   9  12       50.47       43.79      7.33 o
  -4   9  12       64.95       71.71      7.30 o
  -3   9  12       57.04       27.99     13.59 o
  -2   9  12      399.30      411.50     27.65 o
  -1   9  12        9.34       13.56      4.69 o
   0   9  12      110.74      104.64      8.41 o
   1   9  12       10.84        7.86     12.03 o
  -5  10  12     1003.21     1025.99     49.44 o
  -4  10  12       50.31       57.84      6.84 o
  -3  10  12       78.51       39.43     15.53 o
  -2  10  12      123.13      157.66     10.77 o
  -1  10  12       58.01       58.55      5.98 o
   0  10  12        0.05       -7.09     10.53 o
   1  10  12       47.93       25.56     14.76 o
  -4  11  12      148.11      160.52     12.40 o
  -3  11  12       60.28       62.08      6.41 o
  -2  11  12      499.19      492.57     33.20 o
  -1  11  12      171.00      166.26     12.40 o
   0  11  12       64.43       38.39     16.45 o
   1  11  12      165.84      145.45     12.77 o
  -4  12  12       21.91       37.07     14.45 o
  -3  12  12      129.28      131.55     11.45 o
  -2  12  12      365.29      351.63     26.11 o
  -1  12  12       77.28       77.82      7.55 o
   0  12  12      122.54      126.92     10.34 o
   1  12  12       81.30       74.35      7.64 o
  -3  13  12      306.94      274.12     20.62 o
  -2  13  12      151.86      141.34     12.31 o
  -1  13  12       98.19       85.12      8.38 o
   0  13  12      109.29      100.83     10.95 o
   1  13  12       89.86       86.90      7.67 o
  -2  14  12      107.04      114.83     10.83 o
  -1  14  12       18.71       34.95     16.51 o
   0  14  12      518.83      521.11     38.60 o
   1  14  12       19.93        7.76     14.76 o
   1   0  13      863.45      794.11     43.10 o
   2   0  13       14.82        9.93      8.48 o
   3   0  13      711.60      672.91     28.20 o
   4   0  13      771.04      731.65     31.79 o
   5   0  13      525.14      496.56     29.06 o
   6   0  13        1.78      -14.21     14.21 o
   7   0  13      272.70      282.43     19.52 o
  -7   1  13       64.37       72.76      7.15 o
  -6   1  13      406.64      473.36     31.05 o
  -5   1  13      931.83     1010.61     41.15 o
  -4   1  13      488.79      439.24     25.90 o
  -3   1  13      105.81       96.02      6.94 o
  -2   1  13     2835.13     3067.69     50.03 o
  -1   1  13      450.33      458.59     20.50 o
   0   1  13      432.15      498.05     15.61 o
   1   1  13      489.08      524.25     17.11 o
   2   1  13     2853.30     3110.25     40.29 o
   3   1  13      111.65      101.97      8.10 o
   4   1  13      574.17      464.28     27.89 o
   5   1  13      926.24      967.84     41.18 o
   6   1  13      366.39      395.21     28.02 o
   7   1  13       48.35       53.39      6.97 o
  -7   2  13      146.64      147.17     13.32 o
  -6   2  13      592.97      625.72     33.82 o
  -5   2  13      363.93      303.39     19.98 o
  -4   2  13      620.22      545.97     29.21 o
  -3   2  13       93.38      105.50      8.22 o
  -2   2  13      242.52      247.08     17.06 o
  -1   2  13      213.93      229.19     16.29 o
   0   2  13     1297.45     1293.20     35.87 o
   1   2  13      241.99      231.62     15.90 o
   2   2  13      267.50      242.67     18.60 o
  -7   3  13      206.73      196.48     14.08 o
  -6   3  13      409.59      396.00     31.39 o
  -5   3  13      417.59      378.08     28.11 o
  -4   3  13       70.84       53.92      5.37 o
  -3   3  13     1184.22     1156.93     38.14 o
  -2   3  13      722.07      751.96     29.55 o
  -1   3  13      700.96      642.07     27.03 o
   0   3  13      173.51      198.08     13.44 o
   1   3  13      766.84      749.91     28.29 o
   2   3  13      718.52      784.15     30.87 o
  -6   4  13      761.28      687.18     37.99 o
  -4   4  13       85.61       87.67      8.32 o
  -3   4  13      642.23      602.12     28.51 o
  -2   4  13       88.26       90.55      8.10 o
  -1   4  13       72.33       69.35      6.23 o
   0   4  13     2871.25     2802.04     54.16 o
   1   4  13       53.99       56.59      4.88 o
   2   4  13       68.05       66.86      5.19 o
  -6   5  13      103.31      107.06     10.34 o
  -5   5  13        9.58        7.89     10.10 o
  -4   5  13      602.09      578.52     31.24 o
  -3   5  13     1584.91     1662.02     47.26 o
  -2   5  13       80.83       93.16      7.43 o
  -1   5  13      389.94      363.94     21.33 o
   0   5  13      936.65      956.24     33.54 o
   1   5  13      371.20      309.96     20.28 o
  -6   6  13      195.20      207.62     18.60 o
  -5   6  13       25.33       21.45     12.89 o
  -4   6  13      133.64      123.39     10.19 o
  -3   6  13       68.09       84.97      9.39 o
  -2   6  13       19.78       25.04      8.50 o
  -1   6  13      747.51      784.43     31.79 o
   0   6  13     3082.93     3050.90     61.19 o
   1   6  13      804.25      841.72     32.65 o
  -6   7  13        8.85       13.81     14.61 o
  -5   7  13      115.77      131.52     11.57 o
  -4   7  13      895.37      954.52     40.87 o
  -3   7  13       81.76      122.25     11.02 o
  -2   7  13      373.38      390.85     24.79 o
  -1   7  13     1215.74     1124.15     39.77 o
   0   7  13     1706.13     1709.83     48.39 o
   1   7  13     1131.76     1022.49     38.17 o
  -5   8  13      174.35      166.16     12.00 o
  -4   8  13      291.83      260.28     20.19 o
  -3   8  13        3.50        4.33     10.86 o
  -2   8  13      515.19      484.78     29.70 o
  -1   8  13      370.24      360.04     25.04 o
   0   8  13      254.32      269.24     20.47 o
   1   8  13      369.50      319.20     23.75 o
  -5   9  13      200.38      226.65     17.46 o
  -4   9  13      376.78      378.45     28.63 o
  -3   9  13       34.28       27.59     15.47 o
  -2   9  13      935.06      944.18     39.80 o
  -1   9  13      981.64      952.62     39.95 o
   0   9  13       33.93       19.21     13.16 o
   1   9  13      996.79     1006.20     41.52 o
  -5  10  13      213.24      225.73     18.99 o
  -4  10  13      144.57      143.89      9.79 o
  -3  10  13       88.99       80.31      7.33 o
  -2  10  13     1559.98     1529.67     52.78 o
  -1  10  13      384.13      382.72     28.38 o
   0  10  13        5.74       19.21     12.64 o
   1  10  13      400.13      351.45     23.47 o
  -4  11  13      156.70      155.39     13.72 o
  -3  11  13       43.75       29.70     14.12 o
  -2  11  13      540.08      571.47     35.14 o
  -1  11  13     1134.78     1156.43     46.61 o
   0  11  13       85.75       95.83      7.06 o
   1  11  13     1153.37     1114.33     46.00 o
  -4  12  13      415.44      425.52     28.57 o
  -3  12  13       48.00       39.43      6.69 o
  -2  12  13      173.29      180.46     14.58 o
  -1  12  13      376.14      398.40     30.32 o
   0  12  13      175.14      170.06     12.70 o
   1  12  13      353.19      317.82     22.68 o
  -3  13  13       72.05       79.29      8.38 o
  -2  13  13        4.31      -17.52     17.52 o
  -1  13  13      211.84      190.35     15.96 o
   0  13  13      409.91      367.01     27.22 o
   1  13  13      233.17      228.18     18.47 o
  -2  14  13       74.27       66.16      8.07 o
  -1  14  13       53.44       62.23      7.40 o
   0  14  13       24.47       20.04     17.46 o
   1  14  13       52.86       45.91     18.17 o
   0   0  14      123.48      119.03      7.61 o
   1   0  14     4624.64     4299.25     47.35 o
   2   0  14        9.31       -3.07      7.82 o
   3   0  14      531.99      500.03     26.85 o
   4   0  14      699.56      777.80     34.09 o
   5   0  14      710.55      719.25     35.75 o
   6   0  14      803.18      838.44     40.23 o
  -6   1  14      117.31       93.41      8.32 o
  -5   1  14      113.35       96.72      9.14 o
  -4   1  14      589.80      677.79     31.88 o
  -3   1  14       32.85       42.29      4.54 o
  -2   1  14     3442.28     3613.33     51.92 o
  -1   1  14       24.23       16.57      6.84 o
   0   1  14       38.60       36.92      2.85 o
   1   1  14       18.21       23.63      6.88 o
   2   1  14     3393.04     3502.76     44.38 o
   3   1  14       32.27       52.84      5.03 o
   4   1  14      552.87      529.15     30.41 o
   5   1  14      112.30      100.93     10.46 o
   6   1  14       95.18       75.92      7.33 o
  -6   2  14      149.38      140.91     11.42 o
  -5   2  14      515.09      581.87     32.80 o
  -4   2  14      956.48      903.06     37.93 o
  -3   2  14      244.63      200.04     11.51 o
  -2   2  14      220.99      241.84     18.38 o
  -1   2  14     3200.62     3118.96     57.54 o
   0   2  14      313.01      342.43     19.49 o
   1   2  14     3154.98     2993.88     56.40 o
   2   2  14      203.71      220.26     15.31 o
  -6   3  14      116.17       94.24      7.73 o
  -5   3  14      187.46      232.97     16.05 o
  -4   3  14      840.35      816.28     36.70 o
  -3   3  14       53.47       19.79     13.01 o
  -2   3  14       58.77       63.00      5.92 o
  -1   3  14      654.66      611.73     27.25 o
   0   3  14     2061.30     2129.55     48.24 o
   1   3  14      687.07      629.46     27.43 o
   2   3  14       73.10       47.90      4.97 o
  -6   4  14      249.99      276.51     21.79 o
  -5   4  14       21.09       17.43     12.77 o
  -4   4  14      312.89      335.89     24.89 o
  -3   4  14     1281.23     1266.29     41.55 o
  -2   4  14      344.56      337.58     22.95 o
  -1   4  14      879.18      936.75     33.14 o
   0   4  14      200.49      221.22     14.70 o
   1   4  14      869.04      899.78     32.99 o
   2   4  14      334.63      308.86     22.71 o
  -6   5  14       23.29        9.39     18.87 o
  -5   5  14       12.93        1.66     12.18 o
  -4   5  14      665.68      648.40     33.11 o
  -3   5  14      816.26      831.04     37.31 o
  -2   5  14      189.44      176.97     14.58 o
  -1   5  14       80.61       73.31      5.58 o
   0   5  14     1534.92     1459.31     43.11 o
   1   5  14       80.45       63.73      6.17 o
  -6   6  14      665.06      701.82     40.23 o
  -5   6  14      107.17      101.66      9.30 o
  -4   6  14      246.76      267.71     18.78 o
  -3   6  14     1173.70     1240.70     43.79 o
  -2   6  14      126.11      164.97     13.44 o
  -1   6  14       49.64       44.22      5.43 o
   0   6  14      226.81      204.46     15.62 o
   1   6  14       62.84       63.40      5.83 o
  -6   7  14      299.06      296.58     20.93 o
  -5   7  14      448.98      423.59     26.70 o
  -4   7  14      210.08      221.65     16.48 o
  -3   7  14      264.24      275.93     19.18 o
  -2   7  14      240.93      249.88     18.69 o
  -1   7  14       17.96       15.10     10.68 o
   0   7  14      241.55      218.52     17.31 o
   1   7  14       21.31       11.32     11.72 o
  -5   8  14       29.95       39.71      6.84 o
  -4   8  14      129.49      145.94     10.10 o
  -3   8  14       57.12       61.13      5.71 o
  -2   8  14      271.94      284.37     19.39 o
  -1   8  14      161.13      153.95     10.86 o
   0   8  14     1483.41     1365.38     46.64 o
   1   8  14      173.25      170.00     13.78 o
  -5   9  14      534.36      640.85     37.53 o
  -4   9  14      172.17      155.39     12.37 o
  -3   9  14      161.28      159.75     13.53 o
  -2   9  14        3.98       18.35     11.23 o
  -1   9  14      299.54      297.50     19.67 o
   0   9  14       19.24        4.30     13.87 o
   1   9  14      274.93      274.73     19.36 o
  -4  10  14      202.25      204.00     15.74 o
  -3  10  14       69.82       89.14      8.07 o
  -2  10  14      284.93      319.26     22.31 o
  -1  10  14      217.99      220.97     19.39 o
   0  10  14      731.26      717.10     35.57 o
   1  10  14      210.00      200.50     13.04 o
  -4  11  14       72.74       74.05      8.04 o
  -3  11  14       65.37       59.53      7.76 o
  -2  11  14      398.03      381.61     29.49 o
  -1  11  14       12.62       36.61     12.67 o
   0  11  14       19.20       11.66     13.59 o
   1  11  14       10.12       -5.00     14.94 o
  -3  12  14       93.54      109.92      8.90 o
  -2  12  14      114.89      123.48      9.33 o
  -1  12  14       52.99       55.63      7.73 o
   0  12  14      173.01      168.56     11.11 o
   1  12  14       53.57       50.29      7.09 o
  -2  13  14       91.98       78.25      8.62 o
  -1  13  14       68.34       76.56      7.76 o
   0  13  14      191.66      172.67     12.34 o
   1  13  14       70.76       68.37      7.67 o
   0  14  14       99.04      104.52      9.24 o
   1   0  15      574.99      584.31     20.90 o
   2   0  15     1362.25     1324.31     29.34 o
   3   0  15        2.38       11.78     10.28 o
   4   0  15       19.56       14.55     12.89 o
   5   0  15      130.99       84.48      7.52 o
   6   0  15      321.78      302.78     23.87 o
  -6   1  15      133.72      153.55     11.60 o
  -5   1  15      786.45      804.99     40.17 o
  -4   1  15      628.08      703.69     33.57 o
  -3   1  15       26.94       21.33     10.07 o
  -2   1  15      336.16      364.51     16.38 o
  -1   1  15       75.07       73.97      4.77 o
   0   1  15      757.21      731.77     58.00 o
   1   1  15       82.26       74.40      4.66 o
   2   1  15      359.01      324.21     16.70 o
   3   1  15       44.98       37.34      5.06 o
   4   1  15      607.44      689.98     33.94 o
   5   1  15      794.00      852.34     38.45 o
   6   1  15      161.44      173.22     14.70 o
  -6   2  15      441.73      504.36     32.47 o
  -5   2  15      238.27      222.41     16.57 o
  -4   2  15      518.82      569.04     31.58 o
  -3   2  15      335.57      373.45     23.94 o
  -2   2  15      704.11      655.55     30.32 o
  -1   2  15      307.18      307.38     20.59 o
   0   2  15      546.90      514.61     25.53 o
   1   2  15      309.76      295.51     21.08 o
   2   2  15      697.73      690.44     30.41 o
  -6   3  15      579.69      558.21     35.57 o
  -5   3  15      326.19      373.33     28.32 o
  -4   3  15      294.12      256.90     18.66 o
  -3   3  15      244.84      263.19     17.77 o
  -2   3  15       66.18       84.17      7.30 o
  -1   3  15       44.52       42.87      4.76 o
   0   3  15     2803.44     2772.88     57.29 o
   1   3  15       27.89        8.59     11.57 o
   2   3  15       44.92       17.49     12.58 o
  -6   4  15      119.57      102.25      9.76 o
  -5   4  15       23.57       29.77     12.83 o
  -4   4  15      386.95      334.88     26.42 o
  -3   4  15     1255.10     1171.72     42.41 o
  -2   4  15      210.01      184.70     14.24 o
  -1   4  15      224.49      264.85     19.52 o
   0   4  15      169.92      175.98     14.85 o
   1   4  15      251.00      256.78     15.90 o
   2   4  15      198.01      179.79     15.10 o
  -6   5  15      418.58      426.23     31.82 o
  -5   5  15        3.51       23.94     10.56 o
  -4   5  15       41.08       41.98      5.89 o
  -3   5  15      929.63      980.39     39.65 o
  -2   5  15     1057.24     1058.45     38.88 o
  -1   5  15      266.13      273.17     21.57 o
   0   5  15     1210.80     1192.61     40.72 o
   1   5  15      283.64      335.95     22.49 o
  -6   6  15       68.78       81.04      8.29 o
  -5   6  15       92.37      107.22      8.07 o
  -4   6  15      893.63      866.42     39.65 o
  -3   6  15      648.92      571.83     30.81 o
  -2   6  15       47.34       63.64      5.62 o
  -1   6  15      652.42      617.83     30.72 o
   0   6  15      699.97      663.28     31.08 o
   1   6  15      610.80      556.46     30.41 o
  -5   7  15       20.37       20.50     15.68 o
  -4   7  15      169.62      181.63     15.83 o
  -3   7  15      361.09      376.46     27.56 o
  -2   7  15     1029.93     1087.42     42.07 o
  -1   7  15      641.12      658.89     32.07 o
   0   7  15      644.74      630.45     33.02 o
   1   7  15      687.25      632.38     32.80 o
  -5   8  15      152.59      164.05     12.61 o
  -4   8  15      403.40      375.81     27.74 o
  -3   8  15      340.16      321.13     25.29 o
  -2   8  15      535.13      545.05     32.40 o
  -1   8  15      646.30      636.40     34.89 o
   0   8  15       69.60       60.05      7.06 o
   1   8  15      620.42      700.41     34.25 o
  -5   9  15       76.05       51.22     21.39 o
  -4   9  15      307.00      320.79     21.79 o
  -3   9  15      332.73      367.10     27.62 o
  -2   9  15     1189.67     1242.48     48.76 o
  -1   9  15      325.43      324.75     21.97 o
   0   9  15        3.99       18.17     11.14 o
   1   9  15      344.69      367.80     26.60 o
  -4  10  15       14.03       21.02     13.10 o
  -3  10  15      116.90      105.96      8.38 o
  -2  10  15      759.63      732.97     41.52 o
  -1  10  15      357.60      393.95     29.03 o
   0  10  15       47.53       33.97     14.55 o
   1  10  15      359.78      343.65     23.75 o
  -3  11  15      140.64      184.85     13.69 o
  -2  11  15      237.28      242.27     15.56 o
  -1  11  15      100.11      107.98      9.94 o
   0  11  15       33.25       29.46     15.19 o
   1  11  15      102.65       96.57      8.01 o
  -3  12  15       23.18        0.00     16.97 o
  -2  12  15       14.14       13.59     11.84 o
  -1  12  15      155.69      157.57     12.09 o
   0  12  15      290.99      302.23     23.63 o
   1  12  15      166.25      165.74     12.46 o
  -2  13  15      112.14       95.59     10.49 o
  -1  13  15      145.48      148.37     11.84 o
   0  13  15       13.71        7.98     15.19 o
   1  13  15      128.27      114.46      9.24 o
   0   0  16     1510.30     1532.52     44.53 o
   1   0  16        2.18        7.08      7.50 o
   2   0  16      802.61      764.22     34.74 o
   3   0  16        3.35       -1.26     11.42 o
   4   0  16       20.51        9.79     12.43 o
   5   0  16       36.24       38.36      6.05 o
   6   0  16      255.43      268.96     22.83 o
  -6   1  16      375.21      400.21     31.67 o
  -5   1  16      433.05      370.04     29.40 o
  -4   1  16      186.63      174.20     15.37 o
  -3   1  16      148.63      156.04     11.35 o
  -2   1  16      187.88      169.82     16.88 o
  -1   1  16      824.31      832.69     23.26 o
   0   1  16       75.70       73.37      4.06 o
   1   1  16      802.08      835.90     23.29 o
   2   1  16      178.92      173.93     10.19 o
   3   1  16       85.15       88.99      7.79 o
   4   1  16      184.65      151.96     11.57 o
   5   1  16      439.58      446.94     31.55 o
   6   1  16      388.93      357.65     23.63 o
  -6   2  16      349.99      350.16     25.78 o
  -5   2  16       35.45       22.58     13.87 o
  -4   2  16      381.79      392.97     27.25 o
  -3   2  16       36.76       23.11     12.95 o
  -2   2  16      440.67      460.57     26.36 o
  -1   2  16      343.29      384.37     23.01 o
   0   2  16     4163.63     4224.86     72.33 o
   1   2  16      363.53      416.32     24.24 o
   2   2  16      549.16      562.14     29.43 o
  -6   3  16      183.62      181.57     14.55 o
  -5   3  16      156.66      161.75     15.44 o
  -4   3  16      121.05      134.59     11.20 o
  -3   3  16      160.61      164.35     12.95 o
  -2   3  16      474.13      433.75     26.88 o
  -1   3  16     1334.30     1288.97     40.97 o
   0   3  16      245.57      226.65     16.60 o
   1   3  16     1276.92     1273.56     40.90 o
   2   3  16      453.96      443.57     27.86 o
  -6   4  16      113.31       60.18     22.25 o
  -5   4  16       11.71       10.40     15.28 o
  -4   4  16      683.26      681.08     36.30 o
  -3   4  16      157.34      163.77     13.84 o
  -2   4  16      898.95     1003.59     38.70 o
  -1   4  16      464.57      467.84     26.51 o
   0   4  16     1806.54     1881.02     50.29 o
   1   4  16      470.80      465.17     25.22 o
   2   4  16      987.58      963.91     38.57 o
  -5   5  16        8.98        3.56     12.64 o
  -4   5  16      244.89      196.97     19.30 o
  -3   5  16      582.48      487.94     30.87 o
  -2   5  16      181.52      186.20     15.93 o
  -1   5  16      596.10      629.31     30.59 o
   0   5  16       70.82       43.08      5.46 o
   1   5  16      558.48      573.89     29.95 o
  -5   6  16       83.94      104.52      7.82 o
  -4   6  16      415.73      421.87     29.86 o
  -3   6  16      614.22      553.09     32.93 o
  -2   6  16      427.24      450.96     27.95 o
  -1   6  16       54.90       45.94      5.74 o
   0   6  16      215.92      228.06     17.74 o
   1   6  16       57.38       60.57      5.58 o
  -5   7  16       81.95       85.15      8.13 o
  -4   7  16      357.51      362.92     24.58 o
  -3   7  16       63.46       60.67      6.78 o
  -2   7  16      450.44      390.20     30.53 o
  -1   7  16      132.49      148.92      9.54 o
   0   7  16      370.39      365.99     26.33 o
   1   7  16      134.64      139.62     13.01 o
  -5   8  16      400.60      467.29     28.20 o
  -4   8  16        3.33      -16.57     16.57 o
  -3   8  16      440.12      412.39     30.41 o
  -2   8  16      146.57      143.06     10.89 o
  -1   8  16       33.25       43.48     14.61 o
   0   8  16        0.05       25.41     12.06 o
   1   8  16       30.08       16.48     14.58 o
  -4   9  16      251.72      236.01     22.03 o
  -3   9  16      102.25      104.64      8.84 o
  -2   9  16      335.38      326.22     22.55 o
  -1   9  16      145.33      133.64      9.88 o
   0   9  16      843.34      880.63     40.75 o
   1   9  16      146.58      128.27     11.26 o
  -4  10  16      175.09      151.62     10.59 o
  -3  10  16       78.66       96.05      8.32 o
  -2  10  16      449.84      427.76     28.45 o
  -1  10  16       28.43       17.00     14.82 o
   0  10  16        0.44        5.09      9.73 o
   1  10  16       23.03       10.16     13.78 o
  -3  11  16       21.03      -17.58     18.84 o
  -2  11  16       70.90       37.99     18.81 o
  -1  11  16       25.72       30.78     13.90 o
   0  11  16       99.03       96.66      8.53 o
   1  11  16       32.08       12.61     14.76 o
  -2  12  16      159.37      165.43      9.73 o
  -1  12  16        4.19      -13.53     18.23 o
   0  12  16       39.08       41.12      7.61 o
   1  12  16        5.57       -1.93     13.20 o
   0  13  16      297.51      297.38     24.76 o
   1   0  17      383.82      365.29     17.61 o
   2   0  17       13.09        6.55     21.50 o
   3   0  17      113.20       94.24      8.10 o
   4   0  17      185.43      166.66     14.21 o
   5   0  17      361.57      344.21     26.54 o
   6   0  17        0.44       18.50     11.69 o
  -6   1  17      230.87      248.07     20.68 o
  -5   1  17      132.69      195.59     16.14 o
  -4   1  17       19.07       22.25     13.81 o
  -3   1  17       62.05       32.22     13.56 o
  -2   1  17      360.67      394.17     18.10 o
  -1   1  17      259.04      236.34     12.05 o
   0   1  17      516.88      509.22     19.45 o
   1   1  17      259.90      274.50     13.29 o
   2   1  17      337.84      376.43     17.43 o
   3   1  17       78.84       71.50      6.08 o
   4   1  17       17.22        8.84     13.53 o
   5   1  17      136.57      174.63     12.49 o
   6   1  17      220.84      212.65     16.42 o
  -6   2  17      133.63      124.55     10.53 o
  -5   2  17      860.20      830.76     41.40 o
  -4   2  17      259.86      208.70     14.70 o
  -3   2  17      141.84      166.35     12.34 o
  -2   2  17       84.97       93.59      6.51 o
  -1   2  17      253.35      241.04     16.60 o
   0   2  17     1022.23     1016.54     37.81 o
   1   2  17      231.28      228.58     16.54 o
   2   2  17       71.38       78.46      7.43 o
  -5   3  17       26.16       26.48     13.32 o
  -4   3  17      713.35      705.10     36.21 o
  -3   3  17      579.89      573.83     31.05 o
  -2   3  17      829.89      863.51     36.36 o
  -1   3  17      118.81      111.54      7.73 o
   0   3  17      404.60      433.53     25.59 o
   1   3  17      126.78      134.01     11.84 o
   2   3  17      774.95      849.27     36.67 o
  -5   4  17      200.36      189.73     14.70 o
  -4   4  17       46.97       44.53      6.60 o
  -3   4  17      160.82      152.66     12.73 o
  -2   4  17      105.17      107.74      8.78 o
  -1   4  17      451.62      449.31     28.94 o
   0   4  17      613.09      645.70     32.01 o
   1   4  17      434.60      406.34     26.30 o
   2   4  17      107.35      102.61      8.78 o
  -5   5  17       31.44       39.71      6.90 o
  -4   5  17     1021.51     1011.84     44.28 o
  -3   5  17      772.58      785.01     37.81 o
  -2   5  17      198.75      186.17     15.59 o
  -1   5  17      248.57      259.79     17.46 o
   0   5  17      120.28      126.18      9.14 o
   1   5  17      260.88      294.25     22.92 o
  -5   6  17        6.06       21.27     14.08 o
  -4   6  17       18.02       22.09     12.61 o
  -3   6  17      271.85      257.15     19.95 o
  -2   6  17      915.85      888.48     41.27 o
  -1   6  17      398.90      375.87     25.96 o
   0   6  17      259.56      260.22     18.99 o
   1   6  17      441.95      412.57     28.26 o
  -5   7  17      407.43      517.15     36.49 o
  -4   7  17      276.33      303.42     22.62 o
  -3   7  17      450.20      487.17     29.95 o
  -2   7  17      283.13      285.35     18.87 o
  -1   7  17      818.03      816.71     38.88 o
   0   7  17      548.90      563.40     33.85 o
   1   7  17      795.45      782.16     36.24 o
  -4   8  17      241.35      243.46     18.50 o
  -3   8  17      332.04      297.23     21.70 o
  -2   8  17      787.61      798.17     40.78 o
  -1   8  17      233.12      226.92     15.96 o
   0   8  17      333.16      358.44     28.11 o
   1   8  17      237.78      206.82     16.26 o
  -4   9  17       17.16       21.57     17.21 o
  -3   9  17      205.81      222.44     17.37 o
  -2   9  17      549.82      522.28     37.04 o
  -1   9  17      460.43      494.94     33.91 o
   0   9  17      125.30      119.68      8.99 o
   1   9  17      460.88      503.96     33.63 o
  -3  10  17      122.86      117.34      9.36 o
  -2  10  17      136.09      131.49     12.49 o
  -1  10  17       90.55      103.69      8.04 o
   0  10  17       59.34       44.53     16.42 o
   1  10  17      101.40      100.13      8.65 o
  -1  11  17      102.24       93.62      8.56 o
   0  11  17      236.49      237.30     19.88 o
   1  11  17      100.85      105.19      9.76 o
  -1  12  17       74.99       44.28     18.23 o
   0  12  17       62.93       59.25      8.62 o
   1  12  17       69.58       63.86      8.25 o
   0   0  18       67.78       72.33      5.80 o
   1   0  18      365.60      373.75     18.76 o
   2   0  18        0.02       15.52      6.58 o
   3   0  18      383.49      423.01     27.53 o
   4   0  18      365.42      367.50     27.86 o
   5   0  18       99.86      109.40      8.38 o
  -5   1  18        8.75      -10.53     13.56 o
  -4   1  18      256.93      268.29     19.79 o
  -3   1  18       92.26      100.31      8.13 o
  -2   1  18      160.24      177.99     12.50 o
  -1   1  18      184.99      199.86     10.28 o
   0   1  18      298.52      284.34     13.14 o
   1   1  18      182.19      165.37      9.46 o
   2   1  18      164.05      170.61     17.32 o
   3   1  18       97.36       89.30      6.72 o
   4   1  18      274.90      307.63     20.59 o
   5   1  18       11.11       34.92     14.39 o
  -5   2  18      217.08      226.31     17.61 o
  -4   2  18       36.64       25.41     13.84 o
  -3   2  18      565.31      600.04     32.53 o
  -2   2  18      301.47      275.13     20.62 o
  -1   2  18     1033.47     1015.31     39.12 o
   0   2  18       58.96       50.85      5.77 o
   1   2  18     1114.04     1106.91     41.09 o
   2   2  18      301.24      307.81     20.19 o
  -5   3  18      119.22      112.34      8.96 o
  -4   3  18      199.29      195.07     14.39 o
  -3   3  18       16.75       20.74     11.69 o
  -2   3  18      591.59      548.48     32.25 o
  -1   3  18      204.55      180.19     15.19 o
   0   3  18      703.19      763.56     35.87 o
   1   3  18      210.89      209.16     15.56 o
   2   3  18      615.11      656.31     33.39 o
  -5   4  18       68.73       83.04      8.22 o
  -4   4  18      116.19      117.96      9.54 o
  -3   4  18      683.33      656.10     34.58 o
  -2   4  18      784.74      837.36     37.41 o
  -1   4  18      486.48      547.72     29.09 o
   0   4  18        0.03        9.60     10.19 o
   1   4  18      481.98      430.19     27.99 o
   2   4  18      783.79      822.69     38.42 o
  -5   5  18      118.17      122.65     11.23 o
  -4   5  18      123.39      115.32      8.62 o
  -3   5  18      294.18      305.08     24.24 o
  -2   5  18      547.94      525.81     32.53 o
  -1   5  18        7.03       -5.74     13.29 o
   0   5  18       53.46       41.40     13.93 o
   1   5  18        9.01       21.45     11.35 o
  -5   6  18       30.45       40.72      7.46 o
  -4   6  18       80.30       75.98      8.19 o
  -3   6  18      208.01      209.03     16.05 o
  -2   6  18      162.09      140.51     13.69 o
  -1   6  18      692.51      691.14     36.30 o
   0   6  18      312.35      350.22     26.94 o
   1   6  18      638.41      611.57     34.25 o
  -4   7  18       36.85       31.61     16.32 o
  -3   7  18      469.16      520.34     34.12 o
  -2   7  18      146.61      140.33     12.52 o
  -1   7  18       89.16       92.73      9.11 o
   0   7  18       39.56       38.11      5.80 o
   1   7  18       98.39       93.13      7.49 o
  -4   8  18      229.28      228.73     17.55 o
  -3   8  18       47.34       45.26     16.69 o
  -2   8  18      260.57      300.20     22.52 o
  -1   8  18       62.15       40.01     19.58 o
   0   8  18      301.96      268.75     21.30 o
   1   8  18       58.56       56.31      7.58 o
  -3   9  18       75.46       92.70     10.13 o
  -2   9  18      243.63      250.67     18.84 o
  -1   9  18       68.95       72.48      7.30 o
   0   9  18        8.95      -14.12     14.12 o
   1   9  18       75.27       38.76     19.15 o
  -3  10  18       26.81       20.13     14.48 o
  -2  10  18       13.59        7.82     16.39 o
  -1  10  18       26.09        7.49     16.94 o
   0  10  18       25.25       29.89     16.94 o
   1  10  18       24.45       18.63     15.59 o
  -2  11  18      219.36      221.43     15.80 o
  -1  11  18       21.21       33.66     16.66 o
   0  11  18       39.50       44.31      7.46 o
   1  11  18       25.26       27.65     14.79 o
   1   0  19      875.11      871.92     26.72 o
   2   0  19       41.18       44.28      4.02 o
   3   0  19       11.25       16.60     12.70 o
   4   0  19       89.06       70.52      7.61 o
   5   0  19        7.12       21.94     11.84 o
  -5   1  19      166.54      153.61     14.73 o
  -4   1  19      410.74      502.33     32.56 o
  -3   1  19      358.24      348.84     21.82 o
  -2   1  19      116.21      110.13     10.48 o
  -1   1  19      100.28      115.88      9.87 o
   0   1  19      142.13      118.68      7.38 o
   1   1  19       91.65       97.74      7.82 o
   2   1  19      114.93      112.58     13.61 o
   3   1  19      347.72      392.41     26.97 o
   4   1  19      412.53      446.02     32.31 o
   5   1  19      138.52      151.83     10.49 o
  -5   2  19        6.50        5.58     14.79 o
  -4   2  19      407.49      388.82     29.80 o
  -3   2  19      300.18      276.05     21.73 o
  -2   2  19      454.33      430.31     30.78 o
  -1   2  19      131.48      121.03      7.67 o
   0   2  19        0.05        5.55      9.97 o
   1   2  19      110.32      115.29      9.67 o
   2   2  19      427.42      418.83     29.27 o
  -5   3  19      496.75      508.13     36.70 o
  -4   3  19      152.12      202.47     16.69 o
  -3   3  19      105.10      114.03      9.85 o
  -2   3  19       20.00       28.63     13.38 o
  -1   3  19      312.33      319.04     25.47 o
   0   3  19      438.26      400.51     27.37 o
   1   3  19      300.40      273.08     19.18 o
   2   3  19       11.34        7.58     14.76 o
  -5   4  19        2.12       -7.95     14.05 o
  -4   4  19      470.13      411.81     32.74 o
  -3   4  19      403.66      358.72     24.70 o
  -2   4  19      173.76      171.63     11.81 o
  -1   4  19      102.87       86.66      6.87 o
   0   4  19       25.75       11.72     11.54 o
   1   4  19      134.51      126.98      9.73 o
   2   4  19      162.14      145.05     11.57 o
  -4   5  19        8.17       16.26     15.65 o
  -3   5  19       44.60       36.76     15.68 o
  -2   5  19      627.43      707.71     38.08 o
  -1   5  19      322.40      332.39     22.22 o
   0   5  19        6.30       -3.04     12.70 o
   1   5  19      324.14      359.30     26.45 o
  -4   6  19      185.01      170.31     13.26 o
  -3   6  19       95.98      106.33      7.61 o
  -2   6  19      102.73      111.54      8.93 o
  -1   6  19      337.65      332.97     22.52 o
   0   6  19      135.97      133.91     10.56 o
   1   6  19      372.24      335.86     22.46 o
  -4   7  19       72.28       48.64     19.73 o
  -3   7  19      168.74      153.55     13.90 o
  -2   7  19      647.23      650.48     39.09 o
  -1   7  19      311.63      312.63     22.43 o
   0   7  19      249.60      277.00     19.95 o
   1   7  19      308.20      352.00     27.74 o
  -3   8  19       54.08       64.87      7.09 o
  -2   8  19      135.60      131.43     10.34 o
  -1   8  19      622.22      599.05     34.92 o
   0   8  19      254.03      205.20     15.19 o
   1   8  19      619.60      691.23     36.88 o
  -3   9  19       96.00      112.74      9.21 o
  -2   9  19      124.59      131.06     10.07 o
  -1   9  19      161.25      184.67     13.59 o
   0   9  19      615.00      630.54     38.73 o
   1   9  19      151.96      183.66     12.15 o
  -2  10  19       30.73       18.41     18.41 o
  -1  10  19      178.19      213.61     18.01 o
   0  10  19      417.49      466.83     33.85 o
   1  10  19      181.12      182.06     12.86 o
   0  11  19      363.26      359.33     27.59 o
   0   0  20     1561.75     1687.70     53.64 o
   1   0  20       17.39       17.94      9.69 o
   2   0  20      269.83      292.10     15.12 o
   3   0  20       27.16        6.41     13.93 o
   4   0  20      325.91      302.84     23.44 o
   5   0  20       37.47       32.59     13.96 o
  -5   1  20      115.37      111.11      8.50 o
  -4   1  20      164.34      172.67     16.54 o
  -3   1  20      858.59      848.56     40.20 o
  -2   1  20       39.84       37.60      6.55 o
  -1   1  20      280.72      262.01     14.28 o
   0   1  20      126.46      138.80     14.50 o
   1   1  20      291.53      299.57     33.88 o
   2   1  20       45.30       45.63      5.71 o
   3   1  20      857.10      919.51     42.19 o
   4   1  20      157.65      174.20     11.94 o
   5   1  20      144.96      143.49     12.89 o
  -4   2  20      184.53      221.09     17.95 o
  -3   2  20       76.80       84.97      7.79 o
  -2   2  20      623.34      641.12     36.73 o
  -1   2  20       86.02       97.52      7.03 o
   0   2  20      893.01      888.12     39.46 o
   1   2  20       86.02       78.99      7.33 o
   2   2  20      661.33      733.67     37.38 o
  -4   3  20       12.05       19.82     15.19 o
  -3   3  20      503.51      443.11     32.99 o
  -2   3  20      393.59      431.63     30.13 o
  -1   3  20      353.38      360.10     22.25 o
   0   3  20        1.33        4.54      9.48 o
   1   3  20      333.81      335.74     26.79 o
   2   3  20      395.55      383.73     28.38 o
  -4   4  20       95.58       97.98      8.62 o
  -3   4  20       66.13       71.53      7.00 o
  -2   4  20      656.48      653.43     36.61 o
  -1   4  20       73.76       80.77      7.43 o
   0   4  20       81.55       72.97      6.84 o
   1   4  20       71.18       42.22     15.10 o
   2   4  20      677.36      590.22     37.71 o
  -4   5  20       27.28       18.99     15.22 o
  -3   5  20       49.78       17.64     15.99 o
  -2   5  20      131.41      134.22      9.85 o
  -1   5  20      374.63      403.83     28.78 o
   0   5  20       35.53       25.62      6.57 o
   1   5  20      331.43      348.65     22.55 o
  -4   6  20       58.06       66.40      7.40 o
  -3   6  20       84.61       85.49      7.82 o
  -2   6  20      158.53      163.68     12.70 o
  -1   6  20       15.55       25.32     12.03 o
   0   6  20       22.01       26.97     14.70 o
   1   6  20       13.61       15.16     12.73 o
  -3   7  20        4.69       17.15     11.88 o
  -2   7  20       82.24       98.20      8.56 o
  -1   7  20       98.52       82.02      9.48 o
   0   7  20      195.59      188.81     13.84 o
   1   7  20       96.32       98.38      7.92 o
  -3   8  20       52.96       37.81     13.93 o
  -2   8  20       12.44       19.36     15.50 o
  -1   8  20       75.57       74.38      7.55 o
   0   8  20       15.50       18.53     16.79 o
   1   8  20       81.44       78.28      8.53 o
  -2   9  20      123.58      131.34     11.26 o
  -1   9  20      175.15      173.62     15.99 o
   0   9  20        0.55        0.00     13.50 o
   1   9  20      174.85      177.30     15.22 o
  -1  10  20       45.19       28.72     19.03 o
   0  10  20       33.34       28.78     19.06 o
   1  10  20       50.54       32.77     21.08 o
   1   0  21        0.02      -20.48     25.67 o
   2   0  21       48.80       58.83      6.44 o
   3   0  21      321.06      340.22     24.33 o
   4   0  21      429.01      422.27     33.08 o
  -4   1  21      127.53      142.54      9.11 o
  -3   1  21       55.01       64.90      7.49 o
  -2   1  21      246.94      275.11     34.46 o
  -1   1  21        3.55       15.06      8.84 o
   0   1  21       14.03      -14.87     14.87 o
   1   1  21        1.94        3.97     13.27 o
   2   1  21      238.88      237.78     12.05 o
   3   1  21       54.04       10.19     18.14 o
   4   1  21      109.43      114.95      8.47 o
  -4   2  21      268.70      234.04     20.04 o
  -3   2  21      118.70      110.53      8.71 o
  -2   2  21       37.42       21.76     17.46 o
  -1   2  21      314.64      292.56     21.08 o
   0   2  21       70.10       77.64      8.41 o
   1   2  21      311.43      262.34     20.13 o
   2   2  21       39.02       33.60     16.63 o
  -4   3  21      239.79      250.52     21.91 o
  -3   3  21       89.78      109.06      8.47 o
  -2   3  21      214.94      222.57     16.36 o
  -1   3  21       52.44       62.85      6.78 o
   0   3  21        0.84       -8.13     12.67 o
   1   3  21       62.78       57.75      7.27 o
   2   3  21      208.22      241.19     20.22 o
  -4   4  21       44.67       29.12     17.49 o
  -3   4  21       19.23       -1.81     13.16 o
  -2   4  21      197.06      245.33     19.18 o
  -1   4  21      364.11      329.11     22.19 o
   0   4  21        4.13       21.70     14.82 o
   1   4  21      381.97      357.98     28.20 o
   2   4  21      197.57      190.56     12.21 o
  -3   5  21       44.96        0.00     18.81 o
  -2   5  21      105.35      110.93      9.76 o
  -1   5  21      155.84      172.30     12.43 o
   0   5  21       36.90       36.18     14.33 o
   1   5  21      174.32      184.91     15.90 o
  -3   6  21       25.38       25.59      6.44 o
  -2   6  21      430.19      449.89     34.37 o
  -1   6  21      122.16      115.81      9.33 o
   0   6  21        0.76       -3.59     13.62 o
   1   6  21      125.13      119.06      9.33 o
  -2   7  21      145.66      155.70     10.13 o
  -1   7  21      211.88      217.53     18.81 o
   0   7  21       46.74       55.33      7.67 o
   1   7  21      222.62      215.94     14.33 o
  -2   8  21      170.39      180.83     12.92 o
  -1   8  21       82.25       82.21      8.13 o
   0   8  21      263.44      278.51     23.78 o
   1   8  21       68.08       66.90      7.52 o
  -1   9  21      201.43      205.26     16.39 o
   0   9  21      169.50      182.31     14.64 o
   1   9  21      197.96      202.74     15.34 o
   0   0  22      108.21      134.68      9.57 o
   1   0  22      929.35      990.92     33.22 o
   2   0  22        0.53        9.79      8.75 o
   3   0  22      589.79      710.93     39.55 o
  -3   1  22       51.66       50.02      7.09 o
  -2   1  22      127.88      112.72      6.09 o
  -1   1  22       50.95       46.54      6.54 o
   0   1  22     2237.21     2218.60     46.49 o
   1   1  22       50.61       38.83      6.45 o
   2   1  22      123.54      104.43     11.03 o
   3   1  22       53.98       56.28      7.43 o
  -3   2  22      383.87      416.26     32.34 o
  -2   2  22      149.73      159.44     13.56 o
  -1   2  22      493.49      469.65     33.79 o
   0   2  22       11.47       -6.75     16.26 o
   1   2  22      501.44      448.38     33.48 o
   2   2  22      155.39      189.98     12.98 o
  -3   3  22       63.40       67.60      7.67 o
  -2   3  22      357.23      367.53     24.73 o
  -1   3  22      108.02      114.09      8.65 o
   0   3  22      152.73      153.65     11.91 o
   1   3  22       99.35      110.13      8.81 o
   2   3  22      349.25      377.62     25.04 o
  -3   4  22       56.07       40.17     14.42 o
  -2   4  22       72.49       80.86      9.05 o
  -1   4  22      277.61      289.68     21.66 o
   0   4  22        0.03       15.99     11.91 o
   1   4  22      266.86      262.03     19.33 o
   2   4  22       75.10       81.47      8.16 o
  -3   5  22        7.78       -1.96     13.47 o
  -2   5  22      221.84      225.30     15.04 o
  -1   5  22        3.16        3.68     12.12 o
   0   5  22        0.94      -16.14     16.14 o
   1   5  22        1.95      -14.61     15.25 o
  -2   6  22       54.17       53.49     21.97 o
  -1   6  22      124.99      130.69      9.57 o
   0   6  22       22.93       17.06     15.07 o
   1   6  22      118.62      116.88      9.45 o
  -2   7  22        3.16       -6.17     16.32 o
  -1   7  22       19.00       13.81     16.11 o
   0   7  22        0.54       -7.89     13.10 o
   1   7  22       20.59       27.53     15.50 o
   0   8  22        0.94       10.31     15.80 o
   1   0  23       26.47        5.48     13.07 o
   2   0  23        3.44       14.82      9.75 o
   3   0  23       37.62       36.12     16.91 o
  -3   1  23      101.87      100.62      9.21 o
  -2   1  23        6.85       -6.39     13.03 o
  -1   1  23       23.39       13.07     11.91 o
   0   1  23       47.33        8.97     17.88 o
   1   1  23       21.64        8.95     12.21 o
   2   1  23        4.96        8.41     10.33 o
   3   1  23      103.35      115.66      9.39 o
  -3   2  23       27.09       29.09     12.09 o
  -2   2  23        1.16       -1.87     14.48 o
  -1   2  23       70.07        3.62     21.33 o
   0   2  23       10.52       16.26     15.65 o
   1   2  23       66.38       74.01      7.95 o
   2   2  23        3.51       18.99     15.86 o
  -2   3  23       52.04       51.77      7.98 o
  -1   3  23      123.08      121.85     10.86 o
   0   3  23       48.49       50.88      7.52 o
   1   3  23      130.94      130.81      9.42 o
   2   3  23       52.60       -7.73     20.28 o
  -2   4  23       18.24       25.59     12.92 o
  -1   4  23      196.84      234.32     15.86 o
   0   4  23        1.04       13.20     11.48 o
   1   4  23      189.54      210.57     15.71 o
   2   4  23       19.26       33.63     15.96 o
  -2   5  23      300.97      321.34     25.10 o
  -1   5  23       78.46       72.27      8.10 o
   1   5  23       83.56       80.58      8.38 o
  -1   6  23      109.78      118.51     11.20 o
   0   6  23        0.32       -6.01     14.33 o
   1   6  23      118.27      111.11     10.53 o
   0   0  24     2618.48     2709.15     78.19 o
   1   0  24       50.46       55.65      7.49 o
   2   0  24       24.98       20.21     10.86 o
  -2   1  24       65.69       74.39      5.61 o
  -1   1  24      398.81      436.26     22.92 o
   0   1  24       70.01       80.72     12.31 o
   1   1  24      400.54      435.95     22.96 o
   2   1  24       71.10       77.43      8.88 o
  -2   2  24      185.46      228.27     17.28 o
  -1   2  24       33.13       38.36     16.51 o
   0   2  24      608.56      635.69     40.23 o
   1   2  24       29.54       30.62     16.69 o
   2   2  24      170.89      189.18     15.44 o
  -1   3  24      147.16      150.79     14.08 o
   0   3  24        6.14       23.47     12.67 o
   1   3  24      157.02      178.56     15.31 o
  -1   4  24        9.50       34.89      6.41 o
   0   4  24       41.40       52.04     18.53 o
   1   4  24        7.41       -3.99     15.19 o
 
